# Supplementary material for: Alterations of gut microbiome accelerate multiple myeloma progression by increasing the relative abundances of nitrogen-recycling bacteria
Source: Microbiome. 2020 May 28;8:74. doi: 10.1186/s40168-020-00854-5 (PMC7257554; doi:10.1186/s40168-020-00854-5)
Supplement: Supplementary file 5 — Additional file 4: Table S1. The strong Spearman’s correlation (Rho>0.5 & P<0.05) between the thirty most abundant genera was calculated in HC&MM samples (a), HC samples (b), and MM samples (c). [file 40168_2020_854_MOESM4_ESM.xlsx]

## Sheet: HC&MM subjects
	Supplemental Table 1a. The strong Spearman’s correlation between the thirty most abundant genera was calculated in HC&MM samples (Rho>0.5 & P<0.05).
		Node 1	Node 2	Correlation (>0.5)	p_value (<0.05)	log10p_value
	1	Akkermansia	Intestinimonas	0.632	0	3.522
	2	Akkermansia	Barnesiella	0.601	0.001	3.187
	3	Alistipes	Odoribacter	0.746	0	5.34
	4	Alistipes	Ruminococcus	0.542	0.003	2.547
	5	Alistipes	Collinsella	0.629	0	3.516
	6	Alistipes	Desulfovibrio	0.704	0	4.62
	7	Alistipes	Akkermansia	0.757	0	5.545
	8	Alistipes	Intestinimonas	0.667	0	3.996
	9	Alistipes	Barnesiella	0.599	0.001	3.167
	10	Anaerostipes	Roseburia	0.528	0.004	2.417
	11	Anaerostipes	Blautia	0.61	0.001	3.29
	12	Anaerostipes	Clostridium	0.504	0.007	2.183
	13	Anaerostipes	Clostridioides	0.629	0	3.516
	14	Bacteroides	Alistipes	-0.653	0	3.814
	15	Bacteroides	Faecalibacterium	-0.513	0.005	2.262
	16	Bacteroides	Bifidobacterium	-0.629	0	3.516
	17	Bacteroides	Odoribacter	-0.642	0	3.68
	18	Bacteroides	Prevotella	-0.537	0.003	2.504
	19	Bacteroides	Roseburia	-0.613	0	3.314
	20	Bacteroides	Ruminococcus	-0.601	0.001	3.194
	21	Bacteroides	Streptococcus	-0.538	0.003	2.517
	22	Bacteroides	Collinsella	-0.716	0	4.823
	23	Bacteroides	Blautia	-0.56	0.002	2.722
	24	Bacteroides	Clostridium	-0.697	0	4.502
	25	Bacteroides	Akkermansia	-0.504	0.007	2.184
	26	Bacteroides	Intestinimonas	-0.62	0	3.407
	27	Bacteroides	Citrobacter	-0.561	0.002	2.738
	28	Bacteroides	Clostridioides	-0.559	0.002	2.721
	29	Bifidobacterium	Ruminococcus	0.585	0.001	3
	30	Bifidobacterium	Collinsella	0.554	0.002	2.672
	31	Bifidobacterium	Blautia	0.521	0.005	2.346
	32	Bifidobacterium	Clostridioides	0.547	0.003	2.599
	33	Blautia	Clostridium	0.848	0	8.099
	34	Blautia	Clostridioides	0.815	0	7.024
	35	Clostridium	Clostridioides	0.814	0	7.024
	36	Collinsella	Blautia	0.558	0.002	2.721
	37	Collinsella	Clostridium	0.562	0.002	2.738
	38	Collinsella	Akkermansia	0.581	0.001	2.957
	39	Collinsella	Intestinimonas	0.72	0	4.892
	40	Collinsella	Clostridioides	0.562	0.002	2.738
	41	Desulfovibrio	Akkermansia	0.544	0.003	2.565
	42	Desulfovibrio	Intestinimonas	0.563	0.002	2.745
	43	Enterobacter	Citrobacter	0.774	0	5.924
	44	Eubacterium	Anaerostipes	0.63	0	3.516
	45	Eubacterium	Roseburia	0.731	0	5.056
	46	Eubacterium	Blautia	0.645	0	3.701
	47	Eubacterium	Clostridium	0.614	0	3.331
	48	Eubacterium	Clostridioides	0.723	0	4.909
	49	Faecalibacterium	Eubacterium	0.69	0	4.404
	50	Faecalibacterium	Bifidobacterium	0.523	0.004	2.356
	51	Faecalibacterium	Anaerostipes	0.585	0.001	3
	52	Faecalibacterium	Roseburia	0.739	0	5.218
	53	Faecalibacterium	Ruminococcus	0.636	0	3.586
	54	Faecalibacterium	Collinsella	0.644	0	3.701
	55	Faecalibacterium	Blautia	0.713	0	4.777
	56	Faecalibacterium	Clostridium	0.671	0	4.052
	57	Faecalibacterium	Intestinimonas	0.575	0.001	2.882
	58	Faecalibacterium	Clostridioides	0.739	0	5.218
	59	Haemophilus	Clostridium	0.653	0	3.814
	60	Haemophilus	Clostridioides	0.511	0.006	2.248
	61	Intestinimonas	Enterobacter	0.539	0.003	2.523
	62	Intestinimonas	Barnesiella	0.606	0.001	3.234
	63	Klebsiella	Enterobacter	0.767	0	5.767
	64	Klebsiella	Citrobacter	0.656	0	3.838
	65	Odoribacter	Prevotella	0.55	0.002	2.635
	66	Odoribacter	Ruminococcus	0.584	0.001	2.993
	67	Odoribacter	Collinsella	0.721	0	4.892
	68	Odoribacter	Desulfovibrio	0.545	0.003	2.572
	69	Odoribacter	Akkermansia	0.658	0	3.854
	70	Odoribacter	Intestinimonas	0.662	0	3.922
	71	Odoribacter	Barnesiella	0.693	0	4.431
	72	Prevotella	Intestinimonas	0.51	0.006	2.248
	73	Prevotella	Enterobacter	0.518	0.005	2.321
	74	Prevotella	Barnesiella	0.65	0	3.768
	75	Prevotella	Citrobacter	0.572	0.001	2.853
	76	Roseburia	Ruminococcus	0.705	0	4.62
	77	Roseburia	Streptococcus	0.624	0	3.441
	78	Roseburia	Collinsella	0.617	0	3.367
	79	Roseburia	Haemophilus	0.644	0	3.701
	80	Roseburia	Blautia	0.796	0	6.547
	81	Roseburia	Clostridium	0.861	0	8.454
	82	Roseburia	Intestinimonas	0.604	0.001	3.221
	83	Roseburia	Clostridioides	0.802	0	6.662
	84	Ruminococcus	Collinsella	0.604	0.001	3.218
	85	Ruminococcus	Blautia	0.502	0.007	2.174
	86	Ruminococcus	Clostridium	0.536	0.003	2.498
	87	Ruminococcus	Intestinimonas	0.749	0	5.373
	88	Ruminococcus	Barnesiella	0.598	0.001	3.167
	89	Ruminococcus	Clostridioides	0.537	0.003	2.505
	90	Streptococcus	Collinsella	0.621	0	3.413
	91	Streptococcus	Haemophilus	0.688	0	4.364
	92	Streptococcus	Blautia	0.522	0.004	2.355
	93	Streptococcus	Clostridium	0.59	0.001	3.06
	94	Streptococcus	Intestinimonas	0.558	0.002	2.721
	95	Streptococcus	Enterobacter	0.583	0.001	2.977
	96	Streptococcus	Citrobacter	0.568	0.002	2.808
	97	Streptococcus	Clostridioides	0.503	0.007	2.174
	98	Veillonella	Streptococcus	0.609	0.001	3.276
	99	Veillonella	Haemophilus	0.698	0	4.504
	100	Veillonella	Enterobacter	0.516	0.005	2.301
	101	Veillonella	Citrobacter	0.5	0.007	2.157

## Sheet: HC subjects
	Supplemental Table 1b. The strong Spearman’s correlation between the thirty most abundant genera was calculated in HC samples (Rho>0.5 & P<0.05).
		Node 1	Node 2	Correlation (>0.5)	p_value (<0.05)	log10p_value
	1	Akkermansia	Intestinimonas	0.696594	0.0133377	1.87492
	2	Akkermansia	Barnesiella	0.748194	0.0057286	2.24195
	3	Alistipes	Odoribacter	0.609907	0.0396272	1.40201
	4	Alistipes	Desulfovibrio	0.678019	0.0169326	1.77128
	5	Alistipes	Akkermansia	0.779154	0.0037401	2.42712
	6	Alistipes	Intestinimonas	0.742002	0.00633998	2.19791
	7	Alistipes	Barnesiella	0.772962	0.0037401	2.42712
	8	Alistipes	Fusobacterium	-0.665635	0.0192625	1.71529
	9	Anaerostipes	Collinsella	0.609907	0.0396272	1.40201
	10	Anaerostipes	Blautia	0.772962	0.0037401	2.42712
	11	Anaerostipes	Clostridioides	0.680083	0.0165265	1.78182
	12	Bacteroides	Bifidobacterium	-0.744066	0.00620202	2.20747
	13	Bacteroides	Prevotella	-0.655315	0.0228799	1.64055
	14	Bacteroides	Klebsiella	-0.618163	0.0362602	1.44057
	15	Bacteroides	Roseburia	-0.671827	0.0185598	1.73143
	16	Bacteroides	Ruminococcus	-0.729618	0.0075364	2.12284
	17	Bacteroides	Streptococcus	-0.803922	0.00227672	2.64269
	18	Bacteroides	Collinsella	-0.609907	0.0396272	1.40201
	19	Bacteroides	Blautia	-0.651187	0.0239936	1.6199
	20	Bacteroides	Clostridium	-0.762642	0.00440611	2.35595
	21	Bacteroides	Intestinimonas	-0.692466	0.0136893	1.86362
	22	Bacteroides	Enterobacter	-0.628483	0.0315055	1.50161
	23	Blautia	Clostridium	0.839009	0.00101419	2.99388
	24	Blautia	Clostridioides	0.801858	0.00227672	2.64269
	25	Clostridium	Enterobacter	0.638803	0.028925	1.53873
	26	Clostridium	Clostridioides	0.781218	0.0037401	2.42712
	27	Collinsella	Blautia	0.665635	0.0192625	1.71529
	28	Collinsella	Clostridium	0.591331	0.0487375	1.31214
	29	Collinsella	Akkermansia	0.607843	0.0400096	1.39784
	30	Collinsella	Intestinimonas	0.834881	0.00101419	2.99388
	31	Collinsella	Barnesiella	0.680083	0.0165265	1.78182
	32	Collinsella	Clostridioides	0.605779	0.0409038	1.38824
	33	Desulfovibrio	Intestinimonas	0.711042	0.0112977	1.94701
	34	Desulfovibrio	Barnesiella	0.595459	0.0472594	1.32551
	35	Enterobacter	Citrobacter	0.630547	0.0307878	1.51162
	36	Escherichia	Akkermansia	-0.591331	0.0487375	1.31214
	37	Eubacterium	Roseburia	0.760578	0.00449331	2.34743
	38	Eubacterium	Haemophilus	0.72549	0.00814611	2.08905
	39	Eubacterium	Blautia	0.708978	0.0112977	1.94701
	40	Eubacterium	Clostridium	0.698658	0.0133377	1.87492
	41	Eubacterium	Clostridioides	0.878225	0.000271553	3.56615
	42	Faecalibacterium	Eubacterium	0.73581	0.00679801	2.16762
	43	Faecalibacterium	Anaerostipes	0.620227	0.0354584	1.45028
	44	Faecalibacterium	Roseburia	0.803922	0.00227672	2.64269
	45	Faecalibacterium	Ruminococcus	0.665635	0.0192625	1.71529
	46	Faecalibacterium	Streptococcus	0.591331	0.0487375	1.31214
	47	Faecalibacterium	Collinsella	0.902993	0.000126042	3.89948
	48	Faecalibacterium	Blautia	0.73581	0.00679801	2.16762
	49	Faecalibacterium	Clostridium	0.667699	0.0192625	1.71529
	50	Faecalibacterium	Intestinimonas	0.770898	0.0037401	2.42712
	51	Faecalibacterium	Clostridioides	0.731682	0.00735588	2.13337
	52	Flavonifractor	Desulfovibrio	0.696594	0.0133377	1.87492
	53	Haemophilus	Clostridium	0.73581	0.00679801	2.16762
	54	Haemophilus	Enterobacter	0.684211	0.0157465	1.80282
	55	Haemophilus	Clostridioides	0.671827	0.0185598	1.73143
	56	Intestinimonas	Barnesiella	0.836945	0.00101419	2.99388
	57	Odoribacter	Ruminococcus	0.77709	0.0037401	2.42712
	58	Odoribacter	Collinsella	0.632611	0.0300848	1.52165
	59	Odoribacter	Desulfovibrio	0.607843	0.0400096	1.39784
	60	Odoribacter	Akkermansia	0.626419	0.0322379	1.49163
	61	Odoribacter	Intestinimonas	0.770898	0.0037401	2.42712
	62	Odoribacter	Barnesiella	0.845201	0.00101419	2.99388
	63	Parabacteroides	Eubacterium	-0.651187	0.0239936	1.6199
	64	Parabacteroides	Haemophilus	-0.663571	0.0197445	1.70455
	65	Parabacteroides	Clostridium	-0.632611	0.0300848	1.52165
	66	Prevotella	Ruminococcus	0.634675	0.0298285	1.52537
	67	Prevotella	Enterobacter	0.69453	0.0133571	1.87429
	68	Prevotella	Barnesiella	0.597523	0.0462639	1.33476
	69	Prevotella	Citrobacter	0.69453	0.0133571	1.87429
	70	Roseburia	Ruminococcus	0.616099	0.0370778	1.43089
	71	Roseburia	Streptococcus	0.768834	0.0038086	2.41923
	72	Roseburia	Collinsella	0.686275	0.0153723	1.81326
	73	Roseburia	Haemophilus	0.748194	0.0057286	2.24195
	74	Roseburia	Blautia	0.820433	0.00147034	2.83258
	75	Roseburia	Clostridium	0.876161	0.000271553	3.56615
	76	Roseburia	Intestinimonas	0.638803	0.028925	1.53873
	77	Roseburia	Clostridioides	0.795666	0.00263238	2.57965
	78	Ruminococcus	Collinsella	0.647059	0.0255582	1.59247
	79	Ruminococcus	Intestinimonas	0.820433	0.00147034	2.83258
	80	Ruminococcus	Barnesiella	0.708978	0.0112977	1.94701
	81	Streptococcus	Haemophilus	0.700722	0.013039	1.88476
	82	Streptococcus	Blautia	0.758514	0.00458744	2.33843
	83	Streptococcus	Clostridium	0.791538	0.00282856	2.54843
	84	Streptococcus	Intestinimonas	0.636739	0.0295922	1.52882
	85	Streptococcus	Enterobacter	0.634675	0.0298285	1.52537
	86	Streptococcus	Clostridioides	0.70485	0.0121428	1.91568
	87	Veillonella	Haemophilus	0.665635	0.0192625	1.71529

## Sheet: MM subjects
	Supplemental Table 1c. The strong Spearman’s correlation between the thirty most abundant genera was calculated in MM samples (Rho>0.5 & P<0.05).
		Node 1	Node 2	Correlation (>0.5)	p_value (<0.05)	log10p_value
	1	Akkermansia	Intestinimonas	0.617544	0.0438928	1.35761
	2	Alistipes	Odoribacter	0.750877	0.00541613	2.26631
	3	Alistipes	Desulfovibrio	0.635088	0.0360708	1.44284
	4	Alistipes	Akkermansia	0.705263	0.0140712	1.85167
	5	Anaerostipes	Roseburia	0.610526	0.046889	1.32893
	6	Anaerostipes	Ruminococcus	0.64386	0.0347469	1.45908
	7	Anaerostipes	Clostridioides	0.614035	0.0449081	1.34768
	8	Bacteroides	Alistipes	-0.859649	0.000513273	3.28965
	9	Bacteroides	Escherichia	-0.649123	0.0337333	1.47194
	10	Bacteroides	Bifidobacterium	-0.624561	0.0420623	1.37611
	11	Bacteroides	Odoribacter	-0.659649	0.0297558	1.52643
	12	Bacteroides	Ruminococcus	-0.617544	0.0438928	1.35761
	13	Bacteroides	Collinsella	-0.773684	0.00369257	2.43267
	14	Bacteroides	Clostridium	-0.642105	0.0347469	1.45908
	15	Bacteroides	Akkermansia	-0.710526	0.0134905	1.86997
	16	Bacteroides	Clostridioides	-0.729825	0.00847755	2.07173
	17	Bifidobacterium	Anaerostipes	0.659649	0.0297558	1.52643
	18	Bifidobacterium	Roseburia	0.640351	0.0350507	1.4553
	19	Bifidobacterium	Ruminococcus	0.775439	0.00369257	2.43267
	20	Bifidobacterium	Collinsella	0.764912	0.00395078	2.40332
	21	Bifidobacterium	Blautia	0.601754	0.0487518	1.31201
	22	Bifidobacterium	Clostridium	0.594737	0.0499577	1.3014
	23	Bifidobacterium	Clostridioides	0.817544	0.00119107	2.92406
	24	Blautia	Clostridium	0.792982	0.00247805	2.60589
	25	Blautia	Clostridioides	0.826316	0.000943602	3.02521
	26	Blautia	Megamonas	0.754386	0.00516824	2.28666
	27	Clostridium	Clostridioides	0.877193	0.000356719	3.44767
	28	Collinsella	Blautia	0.638596	0.035373	1.45133
	29	Collinsella	Clostridium	0.684211	0.0206419	1.68525
	30	Collinsella	Clostridioides	0.812281	0.00130204	2.88538
	31	Enterobacter	Citrobacter	0.654386	0.0321754	1.49248
	32	Escherichia	Collinsella	0.705263	0.0140712	1.85167
	33	Eubacterium	Anaerostipes	0.626316	0.0416484	1.3804
	34	Eubacterium	Roseburia	0.733333	0.00847755	2.07173
	35	Faecalibacterium	Eubacterium	0.64386	0.0347469	1.45908
	36	Faecalibacterium	Bifidobacterium	0.652632	0.0323503	1.49012
	37	Faecalibacterium	Roseburia	0.701754	0.0147137	1.83228
	38	Faecalibacterium	Ruminococcus	0.594737	0.0499577	1.3014
	39	Faecalibacterium	Collinsella	0.603509	0.0487518	1.31201
	40	Faecalibacterium	Blautia	0.659649	0.0297558	1.52643
	41	Faecalibacterium	Clostridium	0.642105	0.0347469	1.45908
	42	Faecalibacterium	Clostridioides	0.780702	0.00347924	2.45852
	43	Haemophilus	Clostridium	0.605263	0.0486057	1.31331
	44	Klebsiella	Enterobacter	0.691228	0.0182195	1.73946
	45	Lachnoclostridium	Flavonifractor	0.605263	0.0486057	1.31331
	46	Odoribacter	Roseburia	0.598246	0.0494081	1.3062
	47	Odoribacter	Clostridium	0.621053	0.0429433	1.36711
	48	Odoribacter	Akkermansia	0.596491	0.0499577	1.3014
	49	Parabacteroides	Flavonifractor	0.664912	0.0294531	1.53087
	50	Prevotella	Barnesiella	0.6	0.0487518	1.31201
	51	Roseburia	Ruminococcus	0.852632	0.000513273	3.28965
	52	Roseburia	Collinsella	0.615789	0.0443923	1.35269
	53	Roseburia	Blautia	0.766667	0.00395078	2.40332
	54	Roseburia	Clostridium	0.838596	0.000793222	3.10061
	55	Roseburia	Intestinimonas	0.636842	0.0357132	1.44717
	56	Roseburia	Clostridioides	0.833333	0.000817929	3.08728
	57	Ruminococcus	Collinsella	0.601754	0.0487518	1.31201
	58	Ruminococcus	Intestinimonas	0.729825	0.00847755	2.07173
	59	Ruminococcus	Clostridioides	0.768421	0.00395078	2.40332
	60	Streptococcus	Haemophilus	0.622807	0.042494	1.37167
	61	Veillonella	Streptococcus	0.673684	0.0252211	1.59824
	62	Veillonella	Haemophilus	0.6	0.0487518	1.31201
	63	Veillonella	Fusobacterium	0.608772	0.0474454	1.32381
