# Supplementary material for: Alterations of gut microbiome accelerate multiple myeloma progression by increasing the relative abundances of nitrogen-recycling bacteria
Source: Microbiome. 2020 May 28;8:74. doi: 10.1186/s40168-020-00854-5 (PMC7257554; doi:10.1186/s40168-020-00854-5)
Supplement: Supplementary file 6 — Additional file 5: Table S2. The differential species and subspecies identified by DESeq2 (|log2(Fold Change)|>1 & adjusted P<0.05). The species and subspecies in red are enriched in MM, while the species and subspecies in blue are enriched in HC. And, the species in bold were further examined using qPCR in an expanded cohort, due to a padj less than 0.01. [file 40168_2020_854_MOESM5_ESM.xlsx]

## Sheet: Supplemental Table 2
	Supplemental Table 2. The differential species and subspecies identified by DESeq2 (|log2(Fold Change)|>1 & adjusted P<0.05). The species and subspecies in red are enriched in MM, while the species and subspecies in blue are enriched in HC. And, the species in bold were further examined using qPCR in an expended cohort, due to a padj less than 0.01.
		baseMean	log2FoldChange	lfcSE	stat	pvalue	padj
	Enterobacter_cloacae_complex_Hoffmann_cluster_IV	288	4.85	0.82	5.89	3.91e-09	1.04e-07
	Enterobacter_cloacae_complex_sp_35734	281	4.54	0.8	5.67	1.44e-08	2.88e-07
	Klebsiella_pneumoniae	12699	3.99	0.59	6.72	1.82e-11	2.91e-09
	Klebsiella_variicola	432	3.56	0.66	5.37	7.87e-08	1.05e-06
	Streptococcus_sp_oral_taxon_431	1024	3.48	0.63	5.53	3.11e-08	5.54e-07
	Streptococcus_oralis	1415	3.42	0.55	6.22	5.03e-10	2.68e-08
	Streptococcus_gordonii	949	3.27	0.5	6.53	6.62e-11	5.3e-09
	Enterobacter_cloacae	3418	3.18	0.55	5.82	6.01e-09	1.37e-07
	Streptococcus_thermophilus	1188	3	0.55	5.43	5.54e-08	8.06e-07
	Streptococcus_sp_A12	849	2.99	0.6	5.02	5.3e-07	6.06e-06
	Streptococcus_parasanguinis	3439	2.97	0.61	4.88	1.08e-06	1.08e-05
	Streptococcus_sp_NPS_308	301	2.93	0.6	4.88	1.04e-06	1.08e-05
	Streptococcus_salivarius	7731	2.86	0.6	4.8	1.56e-06	1.47e-05
	Bifidobacterium_dentium	1387	2.69	0.7	3.84	0.000121	0.000645
	Citrobacter_freundii	1231	2.68	0.53	5.04	4.68e-07	5.76e-06
	Streptococcus_sp_I_P16	811	2.45	0.66	3.71	0.00021	0.00102
	Streptococcus_sp_I_G2	798	2.41	0.61	3.93	8.33e-05	0.000476
	Collinsella_aerofaciens	8598	2.32	0.67	3.46	0.00054	0.0024
	Streptococcus_mitis	773	2.3	0.49	4.65	3.27e-06	2.91e-05
	Klebsiella_aerogenes	281	1.95	0.46	4.23	2.29e-05	0.000153
	Prevotella_sp_oral_taxon_299	3056	1.89	0.62	3.06	0.00221	0.00823
	Prevotella_ruminicola	9445	1.84	0.55	3.37	0.000749	0.00324
	Prevotella_fusca	5597	1.69	0.57	2.97	0.003	0.00987
	Bifidobacterium_adolescentis	1068	1.62	0.67	2.41	0.0159	0.0385
	Streptococcus_anginosus	3601	1.58	0.42	3.79	0.000154	0.000793
	Prevotella_melaninogenica	3390	1.54	0.5	3.06	0.00219	0.00823
	Aggregatibacter_aphrophilus	347	1.53	0.57	2.68	0.00746	0.021
	Prevotella_scopos	3283	1.5	0.58	2.6	0.00925	0.0239
	Intestinimonas_butyriciproducens	18533	1.39	0.45	3.06	0.00221	0.00823
	Enterobacter_asburiae	236	1.3	0.49	2.66	0.00782	0.0216
	Streptococcus_pneumoniae	447	1.17	0.4	2.96	0.0031	0.00991
	Raoultella_ornithinolytica	150	1.16	0.35	3.3	0.000978	0.00401
	Megasphaera_elsdenii	771	1.13	0.43	2.63	0.00855	0.0224
	Oscillibacter_valericigenes	5370	1.06	0.4	2.65	0.00809	0.0218
	Streptococcus_pasteurianus	612	-1.03	0.34	-3	0.00273	0.00977
	Lachnoclostridium_phytofermentans	1960	-1.08	0.26	-4.09	4.23e-05	0.00026
	Clostridium_baratii	551	-1.1	0.4	-2.76	0.0057	0.0166
	Clostridium_saccharobutylicum	347	-1.1	0.35	-3.16	0.00157	0.00626
	Butyrivibrio_proteoclasticus	2019	-1.13	0.32	-3.58	0.000348	0.00159
	Clostridioides_difficile	18186	-1.14	0.27	-4.25	2.11e-05	0.000147
	Butyrivibrio_hungatei	2155	-1.19	0.33	-3.59	0.000335	0.00157
	Bacteroides_cellulosilyticus	253162	-1.34	0.52	-2.58	0.00986	0.0251
	Clostridium_saccharoperbutylacetonicum	509	-1.38	0.35	-3.99	6.61e-05	0.000392
	Parabacteroides_sp_CT06	175397	-1.4	0.5	-2.8	0.00505	0.015
	Bacteroides_ovatus	895288	-1.48	0.56	-2.64	0.00819	0.0218
	Herbinix_luporum	1250	-1.5	0.36	-4.17	3.1e-05	0.000198
	Bacteroides_thetaiotaomicron	883655	-1.5	0.56	-2.71	0.0068	0.0194
	Parabacteroides_distasonis	145399	-1.51	0.53	-2.82	0.00477	0.0144
	X.Eubacterium._eligens	126455	-1.55	0.62	-2.5	0.0123	0.0303
	Bacteroides_caccae	458710	-1.56	0.62	-2.53	0.0115	0.0287
	Bifidobacterium_catenulatum	430	-1.62	0.55	-2.97	0.00302	0.00987
	Clostridium_beijerinckii	788	-1.69	0.39	-4.34	1.4e-05	0.000106
	Paeniclostridium_sordellii	1027	-1.75	0.45	-3.86	0.000113	0.000621
	Clostridium_botulinum	1963	-1.79	0.42	-4.28	1.85e-05	0.000135
	Anaerostipes_hadrus	73986	-1.81	0.48	-3.77	0.000162	0.000809
	Megamonas_hypermegale	10084	-2.27	0.78	-2.91	0.00357	0.0112
	Clostridium_butyricum	1558	-2.79	0.47	-5.95	2.61e-09	8.36e-08
	Bifidobacterium_kashiwanohense	2032	-2.97	0.67	-4.44	8.99e-06	7.57e-05
	Bifidobacterium_pseudocatenulatum	10773	-3.92	0.72	-5.43	5.53e-08	8.06e-07
	Fusobacterium_varium	20947	-5.28	0.88	-5.97	2.38e-09	8.36e-08
