# Supplementary material for: Alterations of gut microbiome accelerate multiple myeloma progression by increasing the relative abundances of nitrogen-recycling bacteria
Source: Microbiome. 2020 May 28;8:74. doi: 10.1186/s40168-020-00854-5 (PMC7257554; doi:10.1186/s40168-020-00854-5)
Supplement: Supplementary file 9 — Additional file 8: Table S3. The differential KOs identified by DESeq2 [|log2(Fold Change)|>1 & adjusted P<0.05]. The KOs with log2FoldChange more than 1 suggest MM-enriched. [file 40168_2020_854_MOESM8_ESM.xlsx]

## Sheet: KOs
	Supplemental Table 3. The differential KOs identified by DESeq2 [|log2(Fold Change)|>1 & adjusted P<0.05]. The KOs with log2FoldChange more than 1 suggest MM-enriched.
		KO id	baseMean	log2FoldChange	lfcSE	stat	pvalue	padj
	1	K00060	2.7716	3.88068	0.84554	4.58959	4.44e-06	0.000153824	ko:K00060 tdh; threonine 3-dehydrogenase [EC:1.1.1.103]
	2	K00073	1.75656	3.16969	0.894466	3.54367	0.000394599	0.0051338	ko:K00073 allD; ureidoglycolate dehydrogenase (NAD+) [EC:1.1.1.350]
	3	K00111	13.7689	2.43944	0.418955	5.82269	5.79e-09	7.42e-06	ko:K00111 glpA, glpD; glycerol-3-phosphate dehydrogenase [EC:1.1.5.3]
	4	K00146	3.05413	4.03438	0.93489	4.31536	1.59e-05	0.000400397	ko:K00146 feaB; phenylacetaldehyde dehydrogenase [EC:1.2.1.39]
	5	K00163	8.19871	3.55007	0.682855	5.19886	2.01e-07	2.86e-05	ko:K00163 aceE; pyruvate dehydrogenase E1 component [EC:1.2.4.1]
	6	K00313	7.24669	3.24877	0.772392	4.20611	2.6e-05	0.00054133	ko:K00313 fixC; electron transfer flavoprotein-quinone oxidoreductase [EC:1.5.5.-]
	7	K00324	5.11924	3.40333	0.774766	4.39272	1.12e-05	0.000298865	ko:K00324 pntA; H+-translocating NAD(P) transhydrogenase subunit alpha [EC:1.6.1.2 7.1.1.1]
	8	K00325	4.82788	3.30873	0.725497	4.56064	5.1e-06	0.000163388	ko:K00325 pntB; H+-translocating NAD(P) transhydrogenase subunit beta [EC:1.6.1.2 7.1.1.1]
	9	K00364	4.43517	2.59995	0.565113	4.60076	4.21e-06	0.000149844	ko:K00364 guaC; GMP reductase [EC:1.7.1.7]
	10	K00370	17.0026	3.19534	0.654325	4.88342	1.04e-06	5.94e-05	ko:K00370 narG, narZ, nxrA; nitrate reductase / nitrite oxidoreductase, alpha subunit [EC:1.7.5.1 1.7.99.-]
	11	K00371	6.79364	3.36049	0.671753	5.00257	5.66e-07	4.25e-05	ko:K00371 narH, narY, nxrB; nitrate reductase / nitrite oxidoreductase, beta subunit [EC:1.7.5.1 1.7.99.-]
	12	K00381	4.65553	3.82386	0.812504	4.70626	2.52e-06	0.000106006	ko:K00381 cysI; sulfite reductase (NADPH) hemoprotein beta-component [EC:1.8.1.2]
	13	K00575	1.92996	3.68186	0.99884	3.68613	0.000227688	0.0032064	ko:K00575 cheR; chemotaxis protein methyltransferase CheR [EC:2.1.1.80]
	14	K00626	6.06073	2.65697	0.530438	5.009	5.47e-07	4.25e-05	ko:K00626 atoB; acetyl-CoA C-acetyltransferase [EC:2.3.1.9]
	15	K00631	8.42747	3.17747	0.629676	5.0462	4.51e-07	4.25e-05	ko:K00631 plsB; glycerol-3-phosphate O-acyltransferase [EC:2.3.1.15]
	16	K00813	3.39562	4.02213	0.802919	5.00939	5.46e-07	4.25e-05	ko:K00813 aspC; aspartate aminotransferase [EC:2.6.1.1]
	17	K00840	2.68478	3.48563	0.804039	4.33515	1.46e-05	0.000369629	ko:K00840 astC; succinylornithine aminotransferase [EC:2.6.1.81]
	18	K00885	1.9114	3.30426	0.897108	3.68323	0.000230295	0.00322538	ko:K00885 nanK; N-acylmannosamine kinase [EC:2.7.1.60]
	19	K00932	2.72804	4.55741	0.885341	5.14764	2.64e-07	3.21e-05	ko:K00932 tdcD; propionate kinase [EC:2.7.2.15]
	20	K00982	11.3893	2.66094	0.568057	4.68428	2.81e-06	0.000111967	ko:K00982 glnE; [glutamine synthetase] adenylyltransferase / [glutamine synthetase]-adenylyl-L-tyrosine phosphorylase [EC:2.7.7.42 2.7.7.89]
	21	K00990	9.86513	2.95203	0.611503	4.8275	1.38e-06	7.54e-05	ko:K00990 glnD; [protein-PII] uridylyltransferase [EC:2.7.7.59]
	22	K01066	3.72299	3.99301	0.942131	4.23827	2.25e-05	0.000497979	ko:K01066 aes; acetyl esterase [EC:3.1.1.-]
	23	K01069	1.88584	3.46034	0.84833	4.079	4.52e-05	0.000828011	ko:K01069 gloB, gloC, HAGH; hydroxyacylglutathione hydrolase [EC:3.1.2.6]
	24	K01070	3.83979	3.4167	0.834114	4.09621	4.2e-05	0.000785688	ko:K01070 frmB, ESD, fghA; S-formylglutathione hydrolase [EC:3.1.2.12]
	25	K01138	5.16451	3.34595	0.907257	3.68799	0.000226036	0.00320073	ko:K01138 K01138; uncharacterized sulfatase [EC:3.1.6.-]
	26	K01146	1.86675	3.80956	0.903982	4.2142	2.51e-05	0.000535068	ko:K01146 xni; protein Xni
	27	K01185	4.64194	2.56818	0.905565	2.836	0.00456822	0.0481825	ko:K01185 E3.2.1.17; lysozyme [EC:3.2.1.17]
	28	K01207	2.44344	3.33049	0.737465	4.51614	6.3e-06	0.000185532	ko:K01207 nagZ; beta-N-acetylhexosaminidase [EC:3.2.1.52]
	29	K01255	4.61106	3.44984	0.673425	5.12282	3.01e-07	3.21e-05	ko:K01255 CARP, pepA; leucyl aminopeptidase [EC:3.4.11.1]
	30	K01464	2.76386	2.76332	0.957514	2.88593	0.00390257	0.0418505	ko:K01464 DPYS, dht, hydA; dihydropyrimidinase [EC:3.5.2.2]
	31	K01466	2.72887	3.15105	0.94229	3.34403	0.00082571	0.00993566	ko:K01466 allB; allantoinase [EC:3.5.2.5]
	32	K01486	4.71697	3.49167	0.743471	4.69644	2.65e-06	0.0001077	ko:K01486 ade; adenine deaminase [EC:3.5.4.2]
	33	K01488	2.11378	3.10053	0.782333	3.96318	7.4e-05	0.00130378	ko:K01488 add, ADA; adenosine deaminase [EC:3.5.4.4]
	34	K01494	2.91183	2.75219	0.804802	3.41971	0.000626883	0.00783757	ko:K01494 dcd; dCTP deaminase [EC:3.5.4.13]
	35	K01595	15.4101	2.60674	0.628237	4.1493	3.33e-05	0.000647544	ko:K01595 ppc; phosphoenolpyruvate carboxylase [EC:4.1.1.31]
	36	K01608	3.50151	3.0564	0.881675	3.46659	0.000527105	0.00668797	ko:K01608 gcl; tartronate-semialdehyde synthase [EC:4.1.1.47]
	37	K01626	12.8029	2.38268	0.483418	4.92883	8.27e-07	5.12e-05	ko:K01626 aroF, aroG, aroH; 3-deoxy-7-phosphoheptulonate synthase [EC:2.5.1.54]
	38	K01638	9.60791	3.06614	0.676824	4.53019	5.89e-06	0.000181777	ko:K01638 aceB, glcB; malate synthase [EC:2.3.3.9]
	39	K01666	2.43062	3.14896	0.889919	3.53848	0.000402433	0.00520927	ko:K01666 mhpE; 4-hydroxy 2-oxovalerate aldolase [EC:4.1.3.39]
	40	K01682	7.25295	3.74965	0.730287	5.1345	2.83e-07	3.21e-05	ko:K01682 acnB; aconitate hydratase 2 / 2-methylisocitrate dehydratase [EC:4.2.1.3 4.2.1.99]
	41	K01699	1.28623	2.88639	0.805643	3.58272	0.000340038	0.00446932	ko:K01699 pduC; propanediol dehydratase large subunit [EC:4.2.1.28]
	42	K01751	4.77106	1.79407	0.474791	3.77866	0.000157676	0.00239126	ko:K01751 E4.3.1.15; diaminopropionate ammonia-lyase [EC:4.3.1.15]
	43	K01908	3.77087	3.37768	0.992806	3.40215	0.000668578	0.00831828	ko:K01908 ACSS3, prpE; propionyl-CoA synthetase [EC:6.2.1.17]
	44	K02041	2.96484	3.28111	0.739987	4.43401	9.25e-06	0.000260517	ko:K02041 phnC; phosphonate transport system ATP-binding protein [EC:7.3.2.2]
	45	K02052	3.17778	3.0065	0.774721	3.88075	0.000104134	0.0016681	ko:K02052 ABC.SP.A; putative spermidine/putrescine transport system ATP-binding protein
	46	K02079	2.61024	3.09886	1.00635	3.07929	0.00207493	0.0234275	ko:K02079 agaA; N-acetylgalactosamine-6-phosphate deacetylase [EC:3.5.1.25]
	47	K02194	1.82296	3.59131	0.877973	4.09046	4.31e-05	0.000799579	ko:K02194 ccmB; heme exporter protein B
	48	K02390	2.7057	3.66906	0.867419	4.22986	2.34e-05	0.000511771	ko:K02390 flgE; flagellar hook protein FlgE
	49	K02394	2.4575	4.22524	0.923389	4.57579	4.74e-06	0.000157913	ko:K02394 flgI; flagellar P-ring protein precursor FlgI
	50	K02400	7.90256	2.92097	0.681627	4.28529	1.83e-05	0.0004331	ko:K02400 flhA; flagellar biosynthesis protein FlhA
	51	K02405	1.68322	3.46664	0.927	3.73964	0.000184286	0.0027302	ko:K02405 fliA; RNA polymerase sigma factor for flagellar operon FliA
	52	K02411	1.45619	3.05493	1.04469	2.92425	0.00345292	0.0375033	ko:K02411 fliH; flagellar assembly protein FliH
	53	K02414	2.31101	3.06873	0.837672	3.6634	0.00024889	0.00344813	ko:K02414 fliK; flagellar hook-length control protein FliK
	54	K02419	1.44595	3.41762	0.94846	3.60334	0.000314159	0.00415046	ko:K02419 fliP; flagellar biosynthetic protein FliP
	55	K02471	2.99465	3.47976	0.964619	3.6074	0.000309283	0.00410721	ko:K02471 bacA; vitamin B12/bleomycin/antimicrobial peptide transport system ATP-binding/permease protein
	56	K02485	2.00091	3.19084	0.861265	3.70483	0.00021153	0.0030458	ko:K02485 rssB, hnr; two-component system, response regulator
	57	K02505	3.02709	3.84424	0.78176	4.91743	8.77e-07	5.23e-05	ko:K02505 hofC; protein transport protein HofC
	58	K02507	3.78417	3.37049	0.856743	3.93407	8.35e-05	0.0013955	ko:K02507 hofQ; protein transport protein HofQ
	59	K02521	3.51545	3.56945	0.866982	4.11709	3.84e-05	0.000723068	ko:K02521 ilvY; LysR family transcriptional regulator, positive regulator for ilvC
	60	K02558	5.0672	3.20361	0.603858	5.30525	1.13e-07	2.06e-05	ko:K02558 mpl; UDP-N-acetylmuramate: L-alanyl-gamma-D-glutamyl-meso-diaminopimelate ligase [EC:6.3.2.45]
	61	K02567	5.2772	3.02976	0.767785	3.9461	7.94e-05	0.00136636	ko:K02567 napA; periplasmic nitrate reductase NapA [EC:1.7.99.-]
	62	K02618	3.59872	4.7971	1.00556	4.7706	1.84e-06	8.77e-05	ko:K02618 paaZ; oxepin-CoA hydrolase / 3-oxo-5,6-dehydrosuberyl-CoA semialdehyde dehydrogenase [EC:3.3.2.12 1.2.1.91]
	63	K02688	2.86165	3.58518	0.964359	3.71768	0.000201058	0.00292524	ko:K02688 prpR; transcriptional regulator, propionate catabolism operon regulatory protein
	64	K02747	1.89457	3.65669	0.924388	3.95579	7.63e-05	0.00133001	ko:K02747 PTS-Aga-EIID, agaE; PTS system, N-acetylgalactosamine-specific IID component
	65	K02756	8.40697	2.23075	0.604172	3.69224	0.000222288	0.00316513	ko:K02756 PTS-Bgl-EIIB, bglF, bglP; PTS system, beta-glucoside-specific IIB component [EC:2.7.1.-]
	66	K02846	2.30251	3.94814	0.851639	4.63593	3.55e-06	0.000131306	ko:K02846 solA; N-methyl-L-tryptophan oxidase [EC:1.5.3.-]
	67	K02852	1.98841	3.54499	0.835551	4.2427	2.21e-05	0.000496523	ko:K02852 wecG, rffM; UDP-N-acetyl-D-mannosaminouronate:lipid I N-acetyl-D-mannosaminouronosyltransferase [EC:2.4.1.180]
	68	K03071	1.43147	3.20989	0.817082	3.92848	8.55e-05	0.0013955	ko:K03071 secB; preprotein translocase subunit SecB
	69	K03079	2.38532	3.47136	0.817155	4.2481	2.16e-05	0.00049587	ko:K03079 ulaE, sgaU, sgbU; L-ribulose-5-phosphate 3-epimerase [EC:5.1.3.22]
	70	K03148	2.13081	3.65336	0.819777	4.45653	8.33e-06	0.000237209	ko:K03148 thiF; sulfur carrier protein ThiS adenylyltransferase [EC:2.7.7.73]
	71	K03286	3.23692	2.99223	0.737787	4.05568	5e-05	0.000902268	ko:K03286 TC.OOP; OmpA-OmpF porin, OOP family
	72	K03289	3.42836	3.69193	0.858385	4.30102	1.7e-05	0.000418983	ko:K03289 nupG; MFS transporter, NHS family, nucleoside permease
	73	K03291	7.08105	3.90771	0.695139	5.62148	1.89e-08	9.65e-06	ko:K03291 MFS.SET; MFS transporter, SET family, sugar efflux transporter
	74	K03316	9.23293	2.44169	0.61625	3.96218	7.43e-05	0.00130378	ko:K03316 TC.CPA1; monovalent cation:H+ antiporter, CPA1 family
	75	K03326	6.58989	3.24332	0.678948	4.77698	1.78e-06	8.77e-05	ko:K03326 TC.DCUC, dcuC, dcuD; C4-dicarboxylate transporter, DcuC family
	76	K03449	4.85276	3.63236	0.728099	4.98883	6.07e-07	4.32e-05	ko:K03449 MFS.CP; MFS transporter, CP family, cyanate transporter
	77	K03451	3.02295	3.6707	0.881797	4.16275	3.14e-05	0.000615181	ko:K03451 TC.BCT; betaine/carnitine transporter, BCCT family
	78	K03484	1.42599	2.99257	0.805205	3.71653	0.000201978	0.00292524	ko:K03484 scrR; LacI family transcriptional regulator, sucrose operon repressor
	79	K03579	7.41988	3.20031	0.672759	4.75698	1.97e-06	8.99e-05	ko:K03579 hrpB; ATP-dependent helicase HrpB [EC:3.6.4.13]
	80	K03580	8.64765	3.83367	0.69467	5.51868	3.42e-08	9.65e-06	ko:K03580 hepA; ATP-dependent helicase HepA [EC:3.6.4.-]
	81	K03598	3.01602	4.18777	0.800775	5.22965	1.7e-07	2.72e-05	ko:K03598 rseB; sigma-E factor negative regulatory protein RseB
	82	K03603	1.39955	3.74365	0.827707	4.52291	6.1e-06	0.000181777	ko:K03603 fadR; GntR family transcriptional regulator, negative regulator for fad regulon and positive regulator of fabA
	83	K03605	2.49825	3.8987	0.986833	3.95072	7.79e-05	0.00134931	ko:K03605 hyaD, hybD; hydrogenase maturation protease [EC:3.4.23.-]
	84	K03633	3.17215	3.74492	0.827398	4.52614	6.01e-06	0.000181777	ko:K03633 mukF; chromosome partition protein MukF
	85	K03656	6.53848	3.7759	0.681923	5.53714	3.07e-08	9.65e-06	ko:K03656 rep; ATP-dependent DNA helicase Rep [EC:3.6.4.12]
	86	K03697	2.01244	2.81192	0.856254	3.28397	0.00102355	0.0122017	ko:K03697 clpE; ATP-dependent Clp protease ATP-binding subunit ClpE
	87	K03722	10.4138	3.62891	0.605494	5.99331	2.06e-09	5.27e-06	ko:K03722 dinG; ATP-dependent DNA helicase DinG [EC:3.6.4.12]
	88	K03724	10.1014	2.31812	0.721999	3.21069	0.00132416	0.0153566	ko:K03724 lhr; ATP-dependent helicase Lhr and Lhr-like helicase [EC:3.6.4.-]
	89	K03732	4.55647	3.2072	0.728941	4.3998	1.08e-05	0.000292312	ko:K03732 rhlB; ATP-dependent RNA helicase RhlB [EC:3.6.4.13]
	90	K03735	5.23605	2.28309	0.542653	4.20727	2.58e-05	0.00054133	ko:K03735 eutB; ethanolamine ammonia-lyase large subunit [EC:4.3.1.7]
	91	K03736	2.34743	3.27295	0.848785	3.85604	0.00011524	0.00181202	ko:K03736 eutC; ethanolamine ammonia-lyase small subunit [EC:4.3.1.7]
	92	K03757	2.73991	3.51437	0.853458	4.1178	3.83e-05	0.000723068	ko:K03757 cadB; cadaverine:lysine antiporter
	93	K03760	4.13209	3.62889	0.772468	4.69778	2.63e-06	0.0001077	ko:K03760 eptA, pmrC; lipid A ethanolaminephosphotransferase [EC:2.7.8.43]
	94	K03782	6.10007	3.03902	0.715911	4.24497	2.19e-05	0.00049587	ko:K03782 katG; catalase-peroxidase [EC:1.11.1.21]
	95	K03810	1.95985	3.70093	0.853451	4.33643	1.45e-05	0.000369629	ko:K03810 mviM; virulence factor
	96	K03836	2.57116	3.05057	0.959639	3.17887	0.00147851	0.016993	ko:K03836 tnaB; low affinity tryptophan permease
	97	K03838	2.83902	3.74264	0.891934	4.1961	2.72e-05	0.000552379	ko:K03838 tdcC; threonine transporter
	98	K03923	1.6376	3.98169	0.841768	4.73016	2.24e-06	9.76e-05	ko:K03923 mdaB; modulator of drug activity B
	99	K04016	4.44513	3.03323	0.930405	3.26011	0.00111368	0.0131538	ko:K04016 nrfE; cytochrome c-type biogenesis protein NrfE
	100	K04023	2.6612	3.64493	0.862087	4.22803	2.36e-05	0.000511771	ko:K04023 eutH; ethanolamine transporter
	101	K04044	6.43071	2.69764	0.51552	5.23285	1.67e-07	2.72e-05	ko:K04044 hscA; molecular chaperone HscA
	102	K04651	1.79692	3.19886	0.871041	3.67245	0.000240232	0.00334628	ko:K04651 hypA, hybF; hydrogenase nickel incorporation protein HypA/HybF
	103	K04691	3.755	4.16619	0.751254	5.54564	2.93e-08	9.65e-06	ko:K04691 hhoB, degS; serine protease DegS [EC:3.4.21.-]
	104	K04744	7.88246	3.12888	0.639822	4.89023	1.01e-06	5.87e-05	ko:K04744 lptD, imp, ostA; LPS-assembly protein
	105	K04844	3.62521	3.9514	0.916512	4.31135	1.62e-05	0.000403769	ko:K04844 ycjT; hypothetical glycosyl hydrolase [EC:3.2.1.-]
	106	K05365	7.67827	2.70091	0.634628	4.25589	2.08e-05	0.000485153	ko:K05365 mrcB; penicillin-binding protein 1B [EC:2.4.1.129 3.4.16.4]
	107	K05501	1.91325	3.49004	0.812715	4.29429	1.75e-05	0.000425185	ko:K05501 slmA, ttk; TetR/AcrR family transcriptional regulator
	108	K05539	3.55233	2.91445	0.644073	4.52503	6.04e-06	0.000181777	ko:K05539 dusA; tRNA-dihydrouridine synthase A [EC:1.-.-.-]
	109	K05685	5.10504	3.83689	0.811215	4.72981	2.25e-06	9.76e-05	ko:K05685 macB; macrolide transport system ATP-binding/permease protein [EC:3.6.3.-]
	110	K05708	2.27511	3.40105	0.994439	3.42006	0.000626063	0.00783757	ko:K05708 hcaE, hcaA1; 3-phenylpropionate/trans-cinnamate dioxygenase subunit alpha [EC:1.14.12.19]
	111	K05712	3.6822	3.49177	0.813571	4.2919	1.77e-05	0.000425185	ko:K05712 mhpA; 3-(3-hydroxy-phenyl)propionate hydroxylase [EC:1.14.13.127]
	112	K05714	1.69663	3.84914	0.997738	3.85786	0.000114384	0.00180967	ko:K05714 mhpC; 2-hydroxy-6-oxonona-2,4-dienedioate hydrolase [EC:3.7.1.14]
	113	K05782	2.06098	3.42155	0.908295	3.76701	0.000165217	0.00249089	ko:K05782 benE; benzoate membrane transport protein
	114	K05802	9.60852	3.29426	0.61464	5.35965	8.34e-08	1.64e-05	ko:K05802 mscK, kefA, aefA; potassium-dependent mechanosensitive channel
	115	K05818	1.6313	3.04676	0.928204	3.28242	0.00102919	0.0122122	ko:K05818 mhpR; IclR family transcriptional regulator, mhp operon transcriptional activator
	116	K05819	2.82092	3.39242	0.853046	3.97683	6.98e-05	0.00124307	ko:K05819 mhpT; MFS transporter, AAHS family, 3-hydroxyphenylpropionic acid transporter
	117	K05847	2.41665	3.84865	0.777061	4.95283	7.31e-07	4.93e-05	ko:K05847 opuA; osmoprotectant transport system ATP-binding protein [EC:7.6.2.9]
	118	K05851	8.74544	2.91692	0.603224	4.83556	1.33e-06	7.4e-05	ko:K05851 cyaA; adenylate cyclase, class 1 [EC:4.6.1.1]
	119	K05877	2.58017	3.59742	0.934167	3.85093	0.000117668	0.00182922	ko:K05877 tap; methyl-accepting chemotaxis protein IV, peptide sensor receptor
	120	K05881	3.07154	4.03876	0.804816	5.01824	5.21e-07	4.25e-05	ko:K05881 dhaM; phosphoenolpyruvate---glycerone phosphotransferase subunit DhaM [EC:2.7.1.121]
	121	K06176	2.86665	3.23755	0.777641	4.16329	3.14e-05	0.000615181	ko:K06176 truD, PUS7; tRNA pseudouridine13 synthase [EC:5.4.99.27]
	122	K06179	2.5188	3.91213	0.85588	4.57088	4.86e-06	0.000159586	ko:K06179 rluC; 23S rRNA pseudouridine955/2504/2580 synthase [EC:5.4.99.24]
	123	K06189	2.16534	3.68191	0.867261	4.24545	2.18e-05	0.00049587	ko:K06189 corC; magnesium and cobalt transporter
	124	K06211	2.77792	4.41102	0.876529	5.03237	4.84e-07	4.25e-05	ko:K06211 nadR; HTH-type transcriptional regulator, transcriptional repressor of NAD biosynthesis genes [EC:2.7.7.1 2.7.1.22]
	125	K06212	1.95529	3.87806	0.786163	4.9329	8.1e-07	5.12e-05	ko:K06212 focA; formate transporter
	126	K06445	6.53174	3.60525	0.718203	5.01982	5.17e-07	4.25e-05	ko:K06445 fadE; acyl-CoA dehydrogenase [EC:1.3.99.-]
	127	K06877	3.04578	2.21024	0.755841	2.92421	0.00345329	0.0375033	ko:K06877 K06877; DEAD/DEAH box helicase domain-containing protein
	128	K06890	4.22855	3.12992	0.795965	3.93224	8.42e-05	0.0013955	ko:K06890 K06890; uncharacterized protein
	129	K06901	19.7411	2.56839	0.513029	5.00633	5.55e-07	4.25e-05	ko:K06901 pbuG; putative MFS transporter, AGZA family, xanthine/uracil permease
	130	K06905	2.43486	3.86859	1.06515	3.63197	0.00028127	0.00377431	ko:K06905 K06905; uncharacterized protein
	131	K06907	2.97139	3.16282	0.901558	3.50817	0.000451201	0.00578214	ko:K06907 K06907; uncharacterized protein
	132	K07014	4.54922	3.66568	0.765788	4.78681	1.69e-06	8.73e-05	ko:K07014 K07014; uncharacterized protein
	133	K07038	3.05253	3.68229	0.802841	4.58657	4.51e-06	0.00015398	ko:K07038 K07038; inner membrane protein
	134	K07119	1.93361	3.68299	0.883023	4.17089	3.03e-05	0.000607547	ko:K07119 PTGR3, ZADH2; prostaglandin reductase 3 [EC:1.3.1.48]
	135	K07126	4.10118	3.36266	0.762904	4.40771	1.04e-05	0.000284844	ko:K07126 K07126; uncharacterized protein
	136	K07150	2.98372	2.86907	0.691973	4.14622	3.38e-05	0.000651378	ko:K07150 K07150; uncharacterized protein
	137	K07180	4.3512	3.03806	0.700155	4.33913	1.43e-05	0.000369629	ko:K07180 prkA; serine protein kinase
	138	K07214	6.10392	4.12082	0.729102	5.65191	1.59e-08	9.65e-06	ko:K07214 fes; iron(III)-enterobactin esterase [EC:3.1.1.108]
	139	K07224	2.53942	4.0995	0.819879	5.00013	5.73e-07	4.25e-05	ko:K07224 efeO; iron uptake system component EfeO
	140	K07251	1.31958	3.0756	0.866825	3.54811	0.000387999	0.00507368	ko:K07251 thiK; thiamine kinase [EC:2.7.1.89]
	141	K07258	9.01346	3.14926	0.57244	5.50147	3.77e-08	9.65e-06	ko:K07258 dacC, dacA, dacD; serine-type D-Ala-D-Ala carboxypeptidase (penicillin-binding protein 5/6) [EC:3.4.16.4]
	142	K07274	2.88367	3.94221	0.841976	4.68209	2.84e-06	0.000111967	ko:K07274 mipA, ompV; MipA family protein
	143	K07279	6.73403	3.01421	0.803787	3.75001	0.000176827	0.00263493	ko:K07279 yfaL; autotransporter family porin
	144	K07320	2.4885	3.71605	0.910261	4.0824	4.46e-05	0.000821877	ko:K07320 prmB; ribosomal protein L3 glutamine methyltransferase [EC:2.1.1.298]
	145	K07345	3.7631	4.68986	0.840095	5.58253	2.37e-08	9.65e-06	ko:K07345 fimA; major type 1 subunit fimbrin (pilin)
	146	K07347	39.8916	3.50147	0.652733	5.36431	8.13e-08	1.64e-05	ko:K07347 fimD, fimC, mrkC, htrE, cssD; outer membrane usher protein
	147	K07354	2.71005	3.50566	1.08904	3.21905	0.00128616	0.0149838	ko:K07354 sfmD; outer membrane usher protein
	148	K07402	4.58083	3.82949	1.03433	3.7024	0.000213567	0.00305794	ko:K07402 xdhC; xanthine dehydrogenase accessory factor
	149	K07404	2.74331	3.8647	0.83775	4.61319	3.97e-06	0.000143147	ko:K07404 pgl; 6-phosphogluconolactonase [EC:3.1.1.31]
	150	K07481	8.47562	3.40655	0.734759	4.63628	3.55e-06	0.000131306	ko:K07481 K07481; transposase, IS5 family
	151	K07489	3.95215	2.35255	0.80917	2.90736	0.00364499	0.0394182	ko:K07489 K07489; transposase
	152	K07639	2.49437	3.71962	0.817946	4.54751	5.43e-06	0.000171366	ko:K07639 rstB; two-component system, OmpR family, sensor histidine kinase RstB [EC:2.7.13.3]
	153	K07647	5.63215	3.48898	0.929032	3.7555	0.000172996	0.00259292	ko:K07647 torS; two-component system, OmpR family, sensor histidine kinase TorS [EC:2.7.13.3]
	154	K07661	1.27742	3.60931	0.843572	4.2786	1.88e-05	0.000442237	ko:K07661 rstA; two-component system, OmpR family, response regulator RstA
	155	K07674	4.13937	3.31044	0.787396	4.20429	2.62e-05	0.00054133	ko:K07674 narQ; two-component system, NarL family, nitrate/nitrite sensor histidine kinase NarQ [EC:2.7.13.3]
	156	K07676	5.8815	3.27824	0.661281	4.9574	7.14e-07	4.93e-05	ko:K07676 rcsD; two-component system, NarL family, sensor histidine kinase RcsD [EC:2.7.13.3]
	157	K07677	6.85144	3.28648	0.703014	4.67484	2.94e-06	0.00011424	ko:K07677 rcsC; two-component system, NarL family, capsular synthesis sensor histidine kinase RcsC [EC:2.7.13.3]
	158	K07799	2.72796	4.03389	0.84385	4.78034	1.75e-06	8.77e-05	ko:K07799 mdtA; membrane fusion protein, multidrug efflux system
	159	K07811	4.86672	3.66159	1.00437	3.64567	0.000266696	0.00361662	ko:K07811 torA; trimethylamine-N-oxide reductase (cytochrome c) [EC:1.7.2.3]
	160	K07812	4.69947	3.7379	0.871009	4.29146	1.78e-05	0.000425185	ko:K07812 torZ; trimethylamine-N-oxide reductase (cytochrome c) [EC:1.7.2.3]
	161	K08092	2.32607	3.26002	0.960234	3.39503	0.000686214	0.00845561	ko:K08092 dlgD; 3-dehydro-L-gulonate 2-dehydrogenase [EC:1.1.1.130]
	162	K08172	2.78776	2.90704	0.855663	3.39742	0.000680256	0.00842269	ko:K08172 shiA; MFS transporter, MHS family, shikimate and dehydroshikimate transport protein
	163	K08177	4.86235	2.55911	0.736568	3.47438	0.000512038	0.00652912	ko:K08177 oxlT; MFS transporter, OFA family, oxalate/formate antiporter
	164	K08298	2.7923	4.07191	1.07649	3.78259	0.000155205	0.00236781	ko:K08298 caiB; L-carnitine CoA-transferase [EC:2.8.3.21]
	165	K08319	1.91405	3.48238	0.885293	3.93359	8.37e-05	0.0013955	ko:K08319 ltnD; L-threonate 2-dehydrogenase [EC:1.1.1.411]
	166	K08323	3.47634	3.40233	1.00362	3.39005	0.000698787	0.00851356	ko:K08323 rspA, manD; mannonate dehydratase [EC:4.2.1.8]
	167	K08483	10.7185	3.14841	0.847148	3.71648	0.000202016	0.00292524	ko:K08483 PTS-EI.PTSI, ptsI; phosphotransferase system, enzyme I, PtsI [EC:2.7.3.9]
	168	K08680	1.7802	3.36849	0.857438	3.92855	8.55e-05	0.0013955	ko:K08680 menH; 2-succinyl-6-hydroxy-2,4-cyclohexadiene-1-carboxylate synthase [EC:4.2.99.20]
	169	K09018	2.34112	3.62113	0.866634	4.17839	2.94e-05	0.000592485	ko:K09018 rutA; pyrimidine oxygenase [EC:1.14.99.46]
	170	K09136	4.35473	3.23456	0.731895	4.41943	9.9e-06	0.000272731	ko:K09136 ycaO; ribosomal protein S12 methylthiotransferase accessory factor
	171	K09251	3.70702	3.35743	0.792195	4.23814	2.25e-05	0.000497979	ko:K09251 patA; putrescine aminotransferase [EC:2.6.1.82]
	172	K09472	2.49738	4.07434	0.8866	4.59547	4.32e-06	0.000151598	ko:K09472 puuC, aldH; 4-(gamma-glutamylamino)butanal dehydrogenase [EC:1.2.1.99]
	173	K09475	3.16004	4.4299	0.886407	4.99759	5.81e-07	4.25e-05	ko:K09475 ompC; outer membrane pore protein C
	174	K09477	2.72349	3.02313	0.928023	3.25761	0.00112356	0.0132096	ko:K09477 citT; citrate:succinate antiporter
	175	K09914	1.11877	3.20668	0.845891	3.79089	0.000150108	0.00231762	ko:K09914 K09914; putative lipoprotein
	176	K09915	1.30896	3.2589	0.89782	3.6298	0.000283645	0.00378636	ko:K09915 K09915; uncharacterized protein
	177	K09970	2.74149	3.87167	0.991365	3.9054	9.41e-05	0.00151638	ko:K09970 aapQ, bztB; general L-amino acid transport system permease protein
	178	K10001	2.17784	4.0402	0.844028	4.7868	1.69e-06	8.73e-05	ko:K10001 gltI, aatJ; glutamate/aspartate transport system substrate-binding protein
	179	K10009	1.71285	3.67749	0.791366	4.64702	3.37e-06	0.000128826	ko:K10009 tcyB, yecS; L-cystine transport system permease protein
	180	K10109	4.21105	3.28324	0.781886	4.19913	2.68e-05	0.000549391	ko:K10109 malF; maltose/maltodextrin transport system permease protein
	181	K10124	5.59389	4.25323	0.969028	4.38917	1.14e-05	0.000300651	ko:K10124 bglH; carbohydrate-specific outer membrane porin
	182	K10538	1.82255	3.95807	0.989159	4.00145	6.3e-05	0.00112836	ko:K10538 araH; L-arabinose transport system permease protein
	183	K10819	5.86631	-1.74109	0.550183	-3.16457	0.00155313	0.0177709	ko:K10819 E2.7.13.3; histidine kinase [EC:2.7.13.3]
	184	K10906	4.31403	4.38738	0.965232	4.54542	5.48e-06	0.000171366	ko:K10906 recE; exodeoxyribonuclease VIII [EC:3.1.11.-]
	185	K10939	8.12289	3.61395	0.994138	3.63526	0.000277695	0.00374596	ko:K10939 acfD; accessory colonization factor AcfD
	186	K10974	3.48412	4.06155	0.848651	4.78589	1.7e-06	8.73e-05	ko:K10974 codB; cytosine permease
	187	K11104	2.9101	3.96321	0.972293	4.07614	4.58e-05	0.000832311	ko:K11104 melB; melibiose permease
	188	K11189	11.0384	2.9463	0.713112	4.13161	3.6e-05	0.000689005	ko:K11189 PTS-HPR; phosphocarrier protein
	189	K11198	3.1053	3.88442	1.06507	3.6471	0.000265219	0.00361573	ko:K11198 PTS-Mng-EIIA, mngA, hrsA; PTS system, 2-O-A-mannosyl-D-glycerate-specific IIA component [EC:2.7.1.195]
	190	K11199	2.88692	4.12168	1.12752	3.65553	0.000256656	0.00351769	ko:K11199 PTS-Mng-EIIB, mngA, hrsA; PTS system, 2-O-A-mannosyl-D-glycerate-specific IIB component [EC:2.7.1.195]
	191	K11202	2.23416	3.909	0.994646	3.93004	8.49e-05	0.0013955	ko:K11202 PTS-Fru2-EIIB; PTS system, fructose-specific IIB-like component [EC:2.7.1.-]
	192	K11392	3.20193	4.27871	0.923325	4.63403	3.59e-06	0.000131306	ko:K11392 rsmF; 16S rRNA (cytosine1407-C5)-methyltransferase [EC:2.1.1.178]
	193	K11732	3.19936	4.44773	0.812505	5.4741	4.4e-08	1.02e-05	ko:K11732 pheP; phenylalanine-specific permease
	194	K11739	5.2785	3.21029	0.946042	3.39339	0.000690326	0.00846557	ko:K11739 nfrA; bacteriophage N4 adsorption protein A
	195	K11740	4.39228	3.7548	0.952925	3.94029	8.14e-05	0.00139057	ko:K11740 nfrB; bacteriophage N4 adsorption protein B
	196	K11744	1.98748	3.72357	0.816065	4.56283	5.05e-06	0.000163388	ko:K11744 tqsA; AI-2 transport protein TqsA
	197	K11750	3.17754	4.09112	0.797261	5.13147	2.87e-07	3.21e-05	ko:K11750 frsA; esterase FrsA [EC:3.1.-.-]
	198	K11891	9.67986	4.11813	0.79103	5.20603	1.93e-07	2.86e-05	ko:K11891 impL, vasK, icmF; type VI secretion system protein ImpL
	199	K11892	1.75601	3.53749	0.966104	3.6616	0.000250642	0.00345374	ko:K11892 impK, ompA, vasF, dotU; type VI secretion system protein ImpK
	200	K11893	3.61916	3.7512	0.90076	4.16448	3.12e-05	0.000615181	ko:K11893 impJ, vasE; type VI secretion system protein ImpJ
	201	K11896	5.50893	3.70729	0.838758	4.41998	9.87e-06	0.000272731	ko:K11896 impG, vasA; type VI secretion system protein ImpG
	202	K11900	3.78007	3.51569	0.912989	3.85074	0.000117761	0.00182922	ko:K11900 impC; type VI secretion system protein ImpC
	203	K11904	12.584	3.53081	0.631939	5.58727	2.31e-08	9.65e-06	ko:K11904 vgrG; type VI secretion system secreted protein VgrG
	204	K11907	7.48733	4.07436	0.862978	4.72128	2.34e-06	0.000100115	ko:K11907 vasG, clpV; type VI secretion system protein VasG
	205	K11910	3.36699	3.64192	1.08616	3.35302	0.000799337	0.00966368	ko:K11910 vasJ; type VI secretion system protein VasJ
	206	K11911	3.8611	3.86179	0.999502	3.86371	0.000111677	0.00177782	ko:K11911 vasL; type VI secretion system protein VasL
	207	K12137	3.39022	3.10539	0.971284	3.1972	0.00138768	0.0160209	ko:K12137 hyfB; hydrogenase-4 component B [EC:1.-.-.-]
	208	K12139	2.25448	3.21129	1.04063	3.08592	0.00202927	0.0230133	ko:K12139 hyfD; hydrogenase-4 component D [EC:1.-.-.-]
	209	K12141	2.33479	3.61913	0.956513	3.78367	0.000154536	0.00236781	ko:K12141 hyfF; hydrogenase-4 component F [EC:1.-.-.-]
	210	K12146	3.04345	3.05936	1.0245	2.98619	0.0028248	0.0314781	ko:K12146 hyfR; hydrogenase-4 transcriptional activator
	211	K12264	4.08845	3.35964	0.797548	4.21246	2.53e-05	0.000535068	ko:K12264 norV; anaerobic nitric oxide reductase flavorubredoxin
	212	K12297	4.77828	3.73628	0.758274	4.92734	8.34e-07	5.12e-05	ko:K12297 rlmL, rlmK; 23S rRNA (guanine2445-N2)-methyltransferase / 23S rRNA (guanine2069-N7)-methyltransferase [EC:2.1.1.173 2.1.1.264]
	213	K12370	2.81037	4.25335	0.839796	5.06474	4.09e-07	4.19e-05	ko:K12370 dppC; dipeptide transport system permease protein
	214	K12528	5.15895	2.79996	0.905853	3.09097	0.00199504	0.0227257	ko:K12528 xdhD; putative selenate reductase molybdopterin-binding subunit
	215	K12678	14.0697	3.62207	0.925184	3.91498	9.04e-05	0.00146664	ko:K12678 aidA-I, misL; autotransporter family porin
	216	K13069	5.98595	3.29378	0.75133	4.38393	1.17e-05	0.00030484	ko:K13069 E2.7.7.65; diguanylate cyclase [EC:2.7.7.65]
	217	K13243	3.8896	3.43844	0.995667	3.4534	0.000553562	0.00698906	ko:K13243 dos; c-di-GMP-specific phosphodiesterase [EC:3.1.4.52]
	218	K13498	3.12419	4.0658	0.793565	5.12346	3e-07	3.21e-05	ko:K13498 trpCF; indole-3-glycerol phosphate synthase / phosphoribosylanthranilate isomerase [EC:4.1.1.48 5.3.1.24]
	219	K13635	2.09521	3.98342	0.835837	4.76579	1.88e-06	8.77e-05	ko:K13635 cbl; LysR family transcriptional regulator, cys regulon transcriptional activator
	220	K13636	1.75164	3.12775	0.940724	3.32483	0.000884712	0.0105959	ko:K13636 dsdC; LysR family transcriptional regulator, D-serine deaminase activator
	221	K13641	2.77526	4.0603	0.900233	4.51028	6.47e-06	0.000188564	ko:K13641 iclR; IclR family transcriptional regulator, acetate operon repressor
	222	K13684	2.4647	3.34769	0.948115	3.53089	0.000414159	0.00533413	ko:K13684 wcaC; putative colanic acid biosynthesis glycosyltransferase [EC:2.4.-.-]
	223	K13892	4.37924	4.05892	0.823987	4.92594	8.4e-07	5.12e-05	ko:K13892 gsiA; glutathione transport system ATP-binding protein
	224	K13895	1.86716	3.63408	0.924454	3.93105	8.46e-05	0.0013955	ko:K13895 yejE; microcin C transport system permease protein
	225	K13929	4.01576	1.68947	0.584239	2.89175	0.00383107	0.0412564	ko:K13929 mdcA; malonate decarboxylase alpha subunit [EC:2.3.1.187]
	226	K14187	2.79057	3.89337	0.816554	4.76806	1.86e-06	8.77e-05	ko:K14187 tyrA; chorismate mutase / prephenate dehydrogenase [EC:5.4.99.5 1.3.1.12]
	227	K14534	6.50984	1.46424	0.497807	2.94137	0.00326764	0.0357904	ko:K14534 abfD; 4-hydroxybutyryl-CoA dehydratase / vinylacetyl-CoA-Delta-isomerase [EC:4.2.1.120 5.3.3.3]
	228	K15524	3.87311	4.05517	0.909091	4.46068	8.17e-06	0.000235274	ko:K15524 mngB; mannosylglycerate hydrolase [EC:3.2.1.170]
	229	K15547	5.81228	3.91178	0.762732	5.12864	2.92e-07	3.21e-05	ko:K15547 mdtO; multidrug resistance protein MdtO
	230	K15550	3.64545	3.49291	0.82648	4.22625	2.38e-05	0.000511771	ko:K15550 mdtP; outer membrane protein, multidrug efflux system
	231	K15551	2.43779	4.03556	0.880539	4.58306	4.58e-06	0.000154527	ko:K15551 tauA; taurine transport system substrate-binding protein
	232	K15829	2.03608	3.94078	0.831802	4.73764	2.16e-06	9.72e-05	ko:K15829 hycD; formate hydrogenlyase subunit 4

## Sheet: modules
KEGG Mapper Search Result
	M00545 Trans-cinnamate degradation, trans-cinnamate => acetyl-CoA (4)
	ko:K01666 mhpE; 4-hydroxy 2-oxovalerate aldolase [EC:4.1.3.39]
	ko:K05708 hcaE; 3-phenylpropionate/trans-cinnamate dioxygenase subunit alpha [EC:1.14.12.19]
	ko:K05712 mhpA; 3-(3-hydroxy-phenyl)propionate hydroxylase [EC:1.14.13.127]
	ko:K05714 mhpC; 2-hydroxy-6-oxonona-2,4-dienedioate hydrolase [EC:3.7.1.14]
	M00529 Denitrification, nitrate => nitrogen (3)
	ko:K00370 narG; nitrate reductase / nitrite oxidoreductase, alpha subunit [EC:1.7.5.1 1.7.99.-]
	ko:K00371 narH; nitrate reductase / nitrite oxidoreductase, beta subunit [EC:1.7.5.1 1.7.99.-]
	ko:K02567 napA; periplasmic nitrate reductase NapA [EC:1.7.99.-]
	M00374 Dicarboxylate-hydroxybutyrate cycle (3)
	ko:K00626 E2.3.1.9; acetyl-CoA C-acetyltransferase [EC:2.3.1.9]
	ko:K01595 ppc; phosphoenolpyruvate carboxylase [EC:4.1.1.31]
	ko:K14534 abfD; 4-hydroxybutyryl-CoA dehydratase / vinylacetyl-CoA-Delta-isomerase [EC:4.2.1.120 5.3.3.3]
	M00530 Dissimilatory nitrate reduction, nitrate => ammonia (3)
	ko:K00370 narG; nitrate reductase / nitrite oxidoreductase, alpha subunit [EC:1.7.5.1 1.7.99.-]
	ko:K00371 narH; nitrate reductase / nitrite oxidoreductase, beta subunit [EC:1.7.5.1 1.7.99.-]
	ko:K02567 napA; periplasmic nitrate reductase NapA [EC:1.7.99.-]
	M00375 Hydroxypropionate-hydroxybutylate cycle (2)
	ko:K00626 E2.3.1.9; acetyl-CoA C-acetyltransferase [EC:2.3.1.9]
	ko:K14534 abfD; 4-hydroxybutyryl-CoA dehydratase / vinylacetyl-CoA-Delta-isomerase [EC:4.2.1.120 5.3.3.3]
	M00173 Reductive citrate cycle (Arnon-Buchanan cycle) (2)
	ko:K01595 ppc; phosphoenolpyruvate carboxylase [EC:4.1.1.31]
	ko:K01682 acnB; aconitate hydratase 2 / 2-methylisocitrate dehydratase [EC:4.2.1.3 4.2.1.99]
	M00804 Complete nitrification, comammox, ammonia => nitrite => nitrate (2)
	ko:K00370 narG; nitrate reductase / nitrite oxidoreductase, alpha subunit [EC:1.7.5.1 1.7.99.-]
	ko:K00371 narH; nitrate reductase / nitrite oxidoreductase, beta subunit [EC:1.7.5.1 1.7.99.-]
	M00012 Glyoxylate cycle (2)
	ko:K01638 aceB; malate synthase [EC:2.3.3.9]
	ko:K01682 acnB; aconitate hydratase 2 / 2-methylisocitrate dehydratase [EC:4.2.1.3 4.2.1.99]
