# Supplementary material for: Alterations of gut microbiome accelerate multiple myeloma progression by increasing the relative abundances of nitrogen-recycling bacteria
Source: Microbiome. 2020 May 28;8:74. doi: 10.1186/s40168-020-00854-5 (PMC7257554; doi:10.1186/s40168-020-00854-5)
Supplement: Supplementary file 18 — Additional file 17:Table S6. Untargeted metabolomic characteristics of human serum sample in this study. Metabolites in yellow are the identified differential metabolites in this study (P_value <0.05 & VIP >1). [file 40168_2020_854_MOESM17_ESM.xlsx]

## Sheet: Sheet1
	Supplemental Table 6. Untargeted metabolomic characteristics of human serum sample in this study. Metabolites in yellow are the identified differential metabolites in this study (P_value <0.05 & VIP >1).
	Class	Name	Pathway	KeggID	HMDBID	mean_HC	sd_HC	mean_MM	sd_MM	P_value (Ttest)	VIP
	Organic Acids	Succinic acid	Carnitine Synthesis,Citric Acid Cycle,Glutamate Metabolism,Mitochondrial Electron Transport Chain,Phytanic Acid Peroxisomal Oxidation	C00042	HMDB00254	112917	33980.1	190978	185368	0.000282673	1.41256
	Amino Acid	Aminomalonic acid	NA	C00872	HMDB01147	28890.6	16433.4	87094.9	114234	0.00378137	1.33286
	Amino Acid	Glycine	Alanine Metabolism,Ammonia Recycling,Bile Acid Biosynthesis,Carnitine Synthesis,Glutathione Metabolism,Glycine and Serine Metabolism,Methionine Metabolism,Porphyrin Metabolism	C00037	HMDB00123	905931	347299	1.31806e+06	554932	5.22134e-09	3.91299
	Amino Acid	Iminodiacetic acid	NA	C19911	HMDB11753	485194	169157	620070	228548	6.38132e-10	1.98266
	Amino Acid	L-Phenylalanine	Phenylalanine and Tyrosine Metabolism,Transcription/Translation	C00079	HMDB00159	79427.8	23109.9	124973	79256.1	1.98228e-06	1.22711
	Carbohydrates	D-Tagatose	NA	C00795	HMDB03418	48208.8	15000.9	79543.1	56347	8.24584e-06	1.00613
	Organic Acids	Uric acid	Purine Metabolism	C00366	HMDB00289	496332	204695	573592	246492	7.17189e-09	1.0927
	Amino Acid	L-Proline	Arginine and Proline Metabolism,Transcription/Translation	C00148	HMDB00162	241231	235851	395269	218303	2.97037e-07	2.13368
	Amino Acid	L-Cystine	NA	C00491	HMDB00192	16403.4	5122.62	45399	37002	4.39826e-05	1.12499
	Carbohydrates	Mannitol	NA	C00392	HMDB00765	15744.6	11446.4	99486.5	124129	0.00259351	1.8058
	Amino Acid	Creatinine	NA	C00791	HMDB00562	32902	23463.2	333092	440750	0.00403269	3.43588
	Carbohydrates	Threonic acid	NA	C01620	HMDB00943	10240.6	2839.92	50690.8	58769.6	0.00143459	1.26672
	Carbohydrates	Erythritol	NA	C00503	HMDB02994	9782.78	2534.03	50402.3	61047.4	0.00205259	1.25224
	Organic Acids	Oxalic acid	NA	C00209	HMDB02329	408846	520587	98558.5	57873.3	6.99469e-07	3.33838
	Carbohydrates	D-Galactose	Galactose Metabolism,Lactose Degradation,Nucleotide Sugars Metabolism	C00984	HMDB00143	991251	371087	674844	422795	1.68553e-06	3.27548
	Carbohydrates	D-Glucose	Galactose Metabolism,Gluconeogenesis,Glucose-Alanine Cycle,Glycolysis,Lactose Degradation,Lactose Synthesis,Transfer of Acetyl Groups into Mitochondria	C00031	HMDB00122	1.07849e+06	313571	857142	386806	1.51895e-08	2.46811
	Organic Acids	Pyruvic acid	Alanine Metabolism,Amino Sugar Metabolism,Ammonia Recycling,Citric Acid Cycle,Cysteine Metabolism,Gluconeogenesis,Glucose-Alanine Cycle,Glycine and Serine Metabolism,Glycolysis,Pyruvaldehyde Degradation,Pyruvate Metabolism,Transfer of Acetyl Groups into Mitochondria,Urea Cycle	C00022	HMDB00243	86609.2	31672.5	39275.2	20333.3	1.17462e-07	1.69576
	Organic Acids	Petroselinic acid	NA	C08363	HMDB02080	414747	251421	160886	125872	2.74262e-05	3.54627
	Fatty Acids	Palmitic acid	Fatty Acid Biosynthesis,Fatty Acid Elongation In Mitochondria,Fatty acid Metabolism,Glycerolipid Metabolism	C00249	HMDB00220	497659	214610	280467	196427	7.14935e-06	3.05053
	Fatty Acids	Stearic acid	Mitochondrial Beta-Oxidation of Long Chain Saturated Fatty Acids,Plasmalogen Synthesis	C01530	HMDB00827	170192	78785.3	97855.1	48531.3	6.26121e-08	1.79526
	Amino Acid	L-Lysine	Biotin Metabolism,Carnitine Synthesis,Lysine Degradation,Transcription/Translation	C00047	HMDB00182	544235	157597	452425	198634	9.97709e-09	1.44594
	Amino Acid	L-Glutamine	Amino Sugar Metabolism,Ammonia Recycling,Glutamate Metabolism,Phenylacetate Metabolism,Purine Metabolism,Pyrimidine Metabolism,Transcription/Translation,Urea Cycle	C00064	HMDB00641	827229	164086	696990	383450	2.81147e-07	1.60099
	Amino Acid	Ornithine	Arginine and Proline Metabolism,Glycine and Serine Metabolism,Spermidine and Spermine Biosynthesis,Urea Cycle	C00077	HMDB00214	617509	164890	427532	338168	3.11607e-05	2.41444
	Amino Acid	Pyroglutamic acid	Glutathione Metabolism	C01879	HMDB00267	738848	165391	623953	325297	1.30015e-07	1.51066
	Amino Acid	L-Tyrosine	Catecholamine Biosynthesis,Phenylalanine and Tyrosine Metabolism,Transcription/Translation,Tyrosine Metabolism	C00082	HMDB00158	359833	87249.1	297981	129999	9.05069e-09	1.23469
	Amino Acid	L-Tryptophan	Transcription/Translation,Tryptophan Metabolism	C00078	HMDB00929	247370	57468.4	161104	81885.3	8.9817e-08	2.02421
	Amino Acid	Aminoadipic acid	Lysine Degradation	C00956	HMDB00510	35576.9	17619.9	14714.3	16450.5	0.00105209	0.998851
	Carbohydrates	Allose	NA	C01487	HMDB01151	46932.1	9616.12	69933.4	31245.4	1.30422e-08	0.965005
	Amino Acid	2-Hydroxybutyric acid	NA	C05984	HMDB00008	104006	74192	159269	197524	0.00247461	0.958141
	Carbohydrates	L-Arabitol	NA	C00532	HMDB01851	7942	1783.97	27608.5	26412.7	0.000244706	0.910811
	Carbohydrates	D-Glucuronic acid	Inositol Metabolism,Starch and Sucrose Metabolism	C00191	HMDB00127	14118.9	17786.4	45255.5	72018.9	0.0134833	0.897854
	Fatty Acids	Linoleic acid	Alpha Linolenic Acid and Linoleic Acid Metabolism	C01595	HMDB00673	62200.5	34971.4	37416.1	32717.9	9.59428e-05	0.885321
	Organic Acids	L-Lactic acid	Gluconeogenesis,Pyruvate Metabolism	C00186	HMDB00190	1.93544e+06	907439	1.81414e+06	918430	8.47479e-08	0.861129
	Amino Acid	L-Threonine	Glycine and Serine Metabolism,Threonine and 2-Oxobutanoate Degradation,Transcription/Translation	C00188	HMDB00167	112429	41241.7	86943.4	48643.7	3.56627e-07	0.797892
	Amino Acid	L-2-Amino-3-(1-pyrazolyl)propanoic acid	NA	NA	HMDB34267	19525.4	13609.9	6545.26	7867.7	0.00193111	0.776298
	Amino Acid	Dimethylglycine	Betaine Metabolism,Glycine and Serine Metabolism,Methionine Metabolism	C01026	HMDB00092	113543	45993.2	138588	48611.8	2.8689e-10	0.767839
	Amino Acid	L-Alloisoleucine	NA	NA	HMDB00557	116914	54956.9	151705	124935	4.94727e-05	0.750716
	Lipids	Cholesterol	Bile Acid Biosynthesis,Steroid Biosynthesis,Steroidogenesis	C00187	HMDB00067	629652	179952	584309	160687	5.1057e-12	0.742742
	Carbohydrates	Galactonic acid	NA	C00880	HMDB00565	3421.5	919.753	14217.7	14770.7	0.00054339	0.67005
	Organic Acids	L-Pipecolic acid	Lysine Degradation	C00408	HMDB00716	31401.2	24432.8	17438.9	16241.3	0.000186316	0.641618
	Fatty Acids	Palmitoleic acid	NA	C08362	HMDB03229	13854.8	8694.04	5233.26	5445.16	0.000551197	0.63656
	Alcohols	Glycerol	Galactose Metabolism,Glycerolipid Metabolism	C00116	HMDB00131	220914	132762	188607	129310	5.46237e-06	0.603821
	Carbohydrates	D-Maltose	Starch and Sucrose Metabolism	C00208	HMDB00163	1755.61	839.361	9818.63	10271.3	0.00057941	0.594959
	Carbohydrates	D-Threitol	NA	C16884	HMDB04136	2008.28	890.615	10163.4	11074.1	0.000839067	0.583786
	Amino Acid	L-Arginine	Arginine and Proline Metabolism,Glycine and Serine Metabolism,Transcription/Translation,Urea Cycle	C00062	HMDB00517	21761	10908.6	31824	20454.5	2.36672e-06	0.519425
	Carbohydrates	Ribonolactone	NA	C02674	HMDB01900	1194.61	314.933	6997.11	7152.49	0.000466715	0.511443
	Amino Acid	L-Aspartic acid	Ammonia Recycling,Arginine and Proline Metabolism,Aspartate Metabolism,Beta-Alanine Metabolism,Malate-Aspartate Shuttle,Transcription/Translation,Urea Cycle	C00049	HMDB00191	10071.4	3483.67	22434.6	39082.1	0.0222073	0.494424
	Fatty Acids	Myristic acid	Fatty Acid Biosynthesis	C06424	HMDB00806	12257.1	6338.61	6445.11	5443.48	6.56174e-05	0.485552
	Carbohydrates	L-Sorbose	NA	C08356	HMDB01266	23554.9	8908.99	32943.9	25389	2.29718e-05	0.45279
	Amino Acid	L-Valine	Propanoate Metabolism,Transcription/Translation,Valine, Leucine and Isoleucine Degradation	C00183	HMDB00883	381781	213773	353545	185375	1.41216e-07	0.428585
	Amino Acid	L-Methionine	Betaine Metabolism,Glycine and Serine Metabolism,Methionine Metabolism,Spermidine and Spermine Biosynthesis,Transcription/Translation	C00073	HMDB00696	24211.1	8826.13	31558.9	16128.1	9.72529e-08	0.427394
	Amino Acid	L-Alanine	Alanine Metabolism,Glucose-Alanine Cycle,Glycine and Serine Metabolism,Selenoamino Acid Metabolism,Transcription/Translation,Urea Cycle	C00041	HMDB00161	607864	178664	636713	250318	1.78344e-09	0.418704
	Indoles	3-Indolepropionic acid	NA	NA	HMDB02302	18166.3	5832.48	12773.3	8366.56	3.03277e-06	0.415813
	Carbohydrates	D-Mannose	Fructose and Mannose Degradation,Galactose Metabolism	C00159	HMDB00169	780572	300334	813678	287443	3.21883e-10	0.414491
	Amino Acid	N-Acetyl-L-aspartic acid	Aspartate Metabolism	C01042	HMDB00812	1266.17	494.85	5235.95	5784.02	0.000947461	0.396003
	Amino Acid	1-Methylhistidine	Histidine Metabolism	C01152	HMDB00001	711.389	266.222	4245.95	4634.41	0.00085202	0.389826
	Organic Acids	Edetic Acid	NA	C00284	HMDB15109	71907.1	30488.5	81280.4	23690.1	1.35504e-11	0.382988
	Fatty Acids	Oleic acid	NA	C00712	HMDB00207	5507.33	4163.81	2170.26	1328.97	1.23998e-06	0.382934
	Organic Acids	Glyceric acid	Glycerolipid Metabolism,Glycine and Serine Metabolism	C00258	HMDB00139	12459.2	7137.23	17284.9	7258.91	5.01984e-09	0.375573
	Amino Acid	Beta-Alanine	Aspartate Metabolism,Beta-Alanine Metabolism,Propanoate Metabolism,Pyrimidine Metabolism	C00099	HMDB00056	2308.28	909.366	5280.74	3737.52	8.15626e-06	0.359724
	Nucleotide	Inosine	Purine Metabolism	C00294	HMDB00195	10512.7	6326.23	6440.63	4685.77	1.14717e-05	0.359279
	Carbohydrates	Sucrose	Galactose Metabolism,Starch and Sucrose Metabolism	C00089	HMDB00258	2884.61	3874.3	7225	11367.3	0.0126083	0.312953
	Organic Acids	Isocitric acid	Citric Acid Cycle	C00311	HMDB00193	321558	100220	341219	255917	1.66079e-05	0.30113
	Carbohydrates	D-Fructose	Amino Sugar Metabolism,Fructose and Mannose Degradation,Galactose Metabolism,Starch and Sucrose Metabolism	C02336	HMDB00660	2830.89	811.164	6065.53	7284.15	0.00191645	0.295928
	Carbohydrates	D-Xylose	NA	C00181	HMDB00098	2197.06	499.585	4242.53	2775.57	2.98594e-06	0.29108
	Carbohydrates	1,5-Anhydrosorbitol	NA	C07326	HMDB02712	1559.72	862.809	4153.47	4692.01	0.00115086	0.290828
	Amino Acid	D-2-Hydroxyglutaric acid	NA	C01087	HMDB00606	1234.94	348.699	3584.58	4593.99	0.00318344	0.269074
	Amino Acid	L-Isoleucine	Transcription/Translation,Valine, Leucine and Isoleucine Degradation	C00407	HMDB00172	119113	52301.6	127908	53974.8	5.40975e-09	0.258584
	Amino Acid	3-Oxoalanine	NA	NA	HMDB11602	2995.17	2800.55	1225.26	1321.86	0.000767619	0.247819
	Amino Acid	L-Glutamic acid	Alanine Metabolism,Amino Sugar Metabolism,Ammonia Recycling,Arginine and Proline Metabolism,Cysteine Metabolism,Folate Metabolism,Glucose-Alanine Cycle,Glutamate Metabolism,Glutathione Metabolism,Glycine and Serine Metabolism,Histidine Metabolism,Malate-Aspartate Shuttle,Transcription/Translation,Urea Cycle	C00025	HMDB00148	40954.6	16874.8	49201.3	69181.9	0.00617945	0.24761
	Amino Acid	Citrulline	Arginine and Proline Metabolism,Aspartate Metabolism,Urea Cycle	C00327	HMDB00904	1362.89	426.19	2521.63	1225.98	4.66314e-08	0.236997
	Fatty Acids	Heptadecanoic acid	NA	NA	HMDB02259	5450.44	2044.53	3834.47	2286.57	8.64422e-07	0.227577
	Amino Acid	L-Serine	Ammonia Recycling,Glycine and Serine Metabolism,Homocysteine Degradation,Methionine Metabolism,Sphingolipid Metabolism	C00065	HMDB00187	146359	67833.3	137188	89903.6	3.05241e-06	0.220086
	Organic Acids	Glycolic acid	NA	C00160	HMDB00115	52510.3	13815.8	56847.5	21523.2	9.80571e-10	0.217581
	Amino Acid	Ketoleucine	Valine, Leucine and Isoleucine Degradation	C00233	HMDB00695	52278.3	22809.7	47550	24202.1	9.16638e-08	0.208767
	Carbohydrates	Gluconolactone	Pentose Phosphate Pathway	C00198	HMDB00150	6068.5	7244.09	9148.47	11932.6	0.00362964	0.208545
	Vitamin	Alpha-Tocopherol	NA	C02477	HMDB01893	10032.9	2002.17	8344.53	3638.95	8.99388e-09	0.206487
	Organic Acids	Pyrophosphate	Transcription/Translation	C00013	HMDB00250	6927.44	2816.4	9400.21	9172.19	0.00029775	0.201
	Indoles	Tryptamine	Tryptophan Metabolism	C00398	HMDB00303	5494.94	3390.73	3836	2694.81	7.42936e-06	0.200128
	Fatty Acids	Docosahexaenoic acid	Alpha Linolenic Acid and Linoleic Acid Metabolism	C06429	HMDB02183	1627.22	886.891	788.263	486.671	1.38499e-06	0.197716
	Carbohydrates	Rhamnose	NA	C00507	HMDB00849	6552.83	2121.27	8311.84	4713.55	4.31037e-07	0.193835
	Organic Acids	2-Hydroxy-3-methylbutyric acid	NA	NA	HMDB00407	24076.7	14108.3	28235.1	27183.8	0.000260728	0.190674
	Fatty Acids	Dodecanoic acid	Beta Oxidation of Very Long Chain Fatty Acids,Fatty Acid Biosynthesis,Mitochondrial Beta-Oxidation of Medium Chain Saturated Fatty Acids	C02679	HMDB00638	2165.11	952.203	1344.21	665.472	6.0981e-08	0.183825
	Amino Acid	Methylcysteine	NA	NA	HMDB02108	3718.44	2517.03	2497.05	1591.6	2.11943e-06	0.177463
	Carbohydrates	Ratio of D-Glucose/Sucrose	Galactose Metabolism,Gluconeogenesis,Glucose-Alanine Cycle,Glycolysis,Lactose Degradation,Lactose Synthesis,Transfer of Acetyl Groups into Mitochondria; Galactose Metabolism,Starch and Sucrose Metabolism	C00031/C00089	HMDB00122/HMDB00258	1583.92	2363.88	491.777	753.151	0.0107194	0.173755
	Alcohols	2-Hydroxypyridine	NA	C02502	HMDB13751	6116.06	1698.68	7119.58	1380.88	1.27504e-14	0.168952
	Amino Acid	Alpha-ketoisovaleric acid	Valine, Leucine and Isoleucine Degradation	C00141	HMDB00019	2051.83	735.06	1484.21	612.736	3.84553e-09	0.142171
	Organic Acids	Benzoic acid	NA	C00180	HMDB01870	4519.5	1610.12	5212.89	1125.49	8.18883e-14	0.124644
	Lipids	Glycerol 3-phosphate	Glycerol Phosphate Shuttle,Glycerolipid Metabolism,Mitochondrial Electron Transport Chain,Phospholipid Biosynthesis	C00093	HMDB00126	2520	812.609	1946.21	1129.55	5.95313e-07	0.12134
	Fatty Acids	Caproic acid	Beta Oxidation of Very Long Chain Fatty Acids,Fatty Acid Biosynthesis,Mitochondrial Beta-Oxidation of Short Chain Saturated Fatty Acids	C01585	HMDB00535	1130.56	813.878	675.684	692.724	0.000479873	0.109954
	Fatty Acids	Pelargonic acid	NA	C01601	HMDB00847	1482.83	798.223	1960.84	937.802	3.65029e-08	0.107814
	Phenols	Dopamine	Catecholamine Biosynthesis,Tyrosine Metabolism	C03758	HMDB00073	2736	2476.64	2009.58	1827.08	0.000145196	0.105209
	Organic Acids	Oxoglutaric acid	Alanine Metabolism,Ammonia Recycling,Carnitine Synthesis,Citric Acid Cycle,Gluconeogenesis,Glucose-Alanine Cycle,Glutamate Metabolism,Glycine and Serine Metabolism,Malate-Aspartate Shuttle,Phytanic Acid Peroxisomal Oxidation,Urea Cycle	C00026	HMDB00208	6147.39	2299.94	7410.74	10478.5	0.0064168	0.0977103
	Lipids	Hexanoylcarnitine	NA	NA	HMDB00705	3102.5	1645.38	3720.84	2416.12	2.70737e-06	0.091599
	Nucleotide	Uridine	Pyrimidine Metabolism	C00299	HMDB00296	811.611	233.99	578.158	340.043	7.1524e-07	0.0890596
	Organic Acids	Glutaric acid	NA	C00489	HMDB00661	1588.44	396.714	2015.79	1577.12	2.74328e-05	0.0843178
	Organic Acids	Fumaric acid	Arginine and Proline Metabolism,Aspartate Metabolism,Citric Acid Cycle,Mitochondrial Electron Transport Chain,Phenylalanine and Tyrosine Metabolism,Tyrosine Metabolism,Urea Cycle	C00122	HMDB00134	13245.6	3430.02	12559.7	4782.51	1.07412e-09	0.0719161
	Organic Acids	Ratio of Pyruvic acid/Phosphoenolpyruvic acid	Alanine Metabolism,Amino Sugar Metabolism,Ammonia Recycling,Citric Acid Cycle,Cysteine Metabolism,Gluconeogenesis,Glucose-Alanine Cycle,Glycine and Serine Metabolism,Glycolysis,Pyruvaldehyde Degradation,Pyruvate Metabolism,Transfer of Acetyl Groups into Mitochondria,Urea Cycle; Amino Sugar Metabolism,Gluconeogenesis,Glycolysis,Pyruvate Metabolism	C00022/C00074	HMDB00243/HMDB00263	139.955	41.3859	68.2736	37.7416	3.00943e-07	0.0662185
	Lipids	O-Phosphoethanolamine	Sphingolipid Metabolism	C00346	HMDB00224	8467.83	4226.78	9121.05	6567.02	1.00888e-05	0.05947
	Nucleotide	Uracil	Beta-Alanine Metabolism,Pyrimidine Metabolism	C00106	HMDB00300	180.333	30.8793	255.474	110.372	7.7865e-09	0.0535966
	Lipids	MG182	NA	NA	HMDB11568	440.444	99.1174	533.579	306.904	5.25288e-07	0.04121
	Amino Acid	L-Cysteine	Cysteine Metabolism,Glutathione Metabolism,Glycine and Serine Metabolism,Methionine Metabolism,Pantothenate and CoA Biosynthesis,Taurine and Hypotaurine Metabolism,Transcription/Translation	NA	HMDB00574	28983.4	9593.09	29691.9	24176.8	4.35037e-05	0.0352929
	Amino Acid	Ratio of Ornithine/L-Arginine	Arginine and Proline Metabolism,Glycine and Serine Metabolism,Spermidine and Spermine Biosynthesis,Urea Cycle; Arginine and Proline Metabolism,Glycine and Serine Metabolism,Transcription/Translation,Urea Cycle	C00077/C00062	HMDB00214/HMDB00517	35.9305	20.2999	15.0132	9.88854	3.26053e-06	0.0324795
	Amino Acid	Ratio of L-Valine/Alpha-ketoisovaleric acid	Valine, Leucine and Isoleucine Degradation; Propanoate Metabolism,Transcription/Translation,Valine, Leucine and Isoleucine Degradation	C00183/C00141	HMDB00883/HMDB00019	203.284	98.0795	251.241	116.453	2.2793e-08	0.0309564
	Amino Acid	L-Asparagine	Ammonia Recycling,Aspartate Metabolism,Transcription/Translation	C00152	HMDB00168	24742.1	7180.09	25189.5	18034.6	9.41213e-06	0.0258019
	Fatty Acids	Arachidonic acid	Alpha Linolenic Acid and Linoleic Acid Metabolism,Arachidonic Acid Metabolism	C00219	HMDB01043	1332.83	419.971	1246.21	607.272	4.82394e-08	0.0256368
	Organic Acids	Malic acid	Gluconeogenesis,Malate-Aspartate Shuttle	C00711	HMDB00744	12278.3	5343.96	12614.5	10316.7	4.57349e-05	0.0250894
	Organic Acids	Maleic acid	NA	C01384	HMDB00176	19360.4	7047.73	19629.8	6806.12	2.37702e-10	0.0219896
	Lipids	Decanoylcarnitine	NA	NA	HMDB00651	411.833	163.416	367.263	219.175	8.73554e-07	0.021652
	Amino Acid	3-Nitrotyrosine	NA	NA	HMDB01904	2470.39	1379.19	2367.79	1527.34	2.48134e-06	0.0182476
	Carbohydrates	Sorbitol	Fructose and Mannose Degradation,Galactose Metabolism	C00794	HMDB00247	10023	15342.1	10270.6	11464	0.00103747	0.014478
	Organic Acids	Phosphoenolpyruvic acid	Amino Sugar Metabolism,Gluconeogenesis,Glycolysis,Pyruvate Metabolism	C00074	HMDB00263	628.611	158.352	601	188.854	4.73554e-11	0.0141641
	Amino Acid	Ratio of Glycine/L-Serine	Alanine Metabolism,Ammonia Recycling,Bile Acid Biosynthesis,Carnitine Synthesis,Glutathione Metabolism,Glycine and Serine Metabolism,Methionine Metabolism,Porphyrin Metabolism; Ammonia Recycling,Glycine and Serine Metabolism,Homocysteine Degradation,Methionine Metabolism,Sphingolipid Metabolism	C00037/C00065	HMDB00123/HMDB00187	6.88127	2.7551	11.1847	4.76291	6.22991e-09	0.0137789
	Amino Acid	Ratio of L-Tyrosine/L-Phenylalanine	Catecholamine Biosynthesis,Phenylalanine and Tyrosine Metabolism,Transcription/Translation,Tyrosine Metabolism; Phenylalanine and Tyrosine Metabolism,Transcription/Translation	C00082/C00079	HMDB00158/HMDB00159	4.71665	1.17891	2.96918	1.3467	1.64028e-08	0.0095211
	Organic Acids	Pyrrole-2-carboxylic acid	NA	C05942	HMDB04230	1222.44	295.551	1199.21	313.958	2.22268e-12	0.00902956
	Amino Acid	Ratio of L-Glutamic acid/Oxoglutaric acid	Alanine Metabolism,Amino Sugar Metabolism,Ammonia Recycling,Arginine and Proline Metabolism,Cysteine Metabolism,Folate Metabolism,Glucose-Alanine Cycle,Glutamate Metabolism,Glutathione Metabolism,Glycine and Serine Metabolism,Histidine Metabolism,Malate-Aspartate Shuttle,Transcription/Translation,Urea Cycle; Alanine Metabolism,Ammonia Recycling,Carnitine Synthesis,Citric Acid Cycle,Gluconeogenesi…	C00025/C00026	HMDB00148/HMDB00208	6.82624	1.77617	8.79014	4.18117	3.36447e-08	0.00723642
	Amino Acid	Ratio of L-Glutamine/L-Glutamic acid	Alanine Metabolism,Amino Sugar Metabolism,Ammonia Recycling,Arginine and Proline Metabolism,Cysteine Metabolism,Folate Metabolism,Glucose-Alanine Cycle,Glutamate Metabolism,Glutathione Metabolism,Glycine and Serine Metabolism,Histidine Metabolism,Malate-Aspartate Shuttle,Transcription/Translation,Urea Cycle; Amino Sugar Metabolism,Ammonia Recycling,Glutamate Metabolism,Phenylacetate Metabolism,Pu…	C00064/C00025	HMDB00641/HMDB00148	23.2886	10.7079	20.6731	14.9868	1.09796e-05	0.00489792
	Fatty Acids	Tetracosanoic acid	Beta Oxidation of Very Long Chain Fatty Acids	C08320	HMDB02003	332.333	78.8297	326.684	89.8641	5.12949e-12	0.00416796
	Nucleotide	Ratio of Uracil/Uridine	Pyrimidine Metabolism; Beta-Alanine Metabolism,Pyrimidine Metabolism	C00106/C00299	HMDB00300/HMDB00296	0.244562	0.0918895	0.63887	0.520396	4.36863e-05	0.00408644
	Amino Acid	Ratio of Pyruvic acid/L-Serine	Ammonia Recycling,Glycine and Serine Metabolism,Homocysteine Degradation,Methionine Metabolism,Sphingolipid Metabolism; Alanine Metabolism,Amino Sugar Metabolism,Ammonia Recycling,Citric Acid Cycle,Cysteine Metabolism,Gluconeogenesis,Glucose-Alanine Cycle,Glycine and Serine Metabolism,Glycolysis,Pyruvaldehyde Degradation,Pyruvate Metabolism,Transfer of Acetyl Groups into Mitochondria,Urea Cycle	C00022/C00065	HMDB00243/HMDB00187	0.847616	0.749003	0.41464	0.339826	4.68386e-05	0.00374191
	Amino Acid	Ratio of Beta-Alanine/L-Aspartic acid	Aspartate Metabolism,Beta-Alanine Metabolism,Propanoate Metabolism,Pyrimidine Metabolism; Ammonia Recycling,Arginine and Proline Metabolism,Aspartate Metabolism,Beta-Alanine Metabolism,Malate-Aspartate Shuttle,Transcription/Translation,Urea Cycle	C00099/C00049	HMDB00056/HMDB00191	0.236403	0.0869193	0.389593	0.245473	1.81816e-06	0.00231413
	Amino Acid	Ratio of L-Asparagine/L-Aspartic acid	Ammonia Recycling,Aspartate Metabolism,Transcription/Translation; Ammonia Recycling,Arginine and Proline Metabolism,Aspartate Metabolism,Beta-Alanine Metabolism,Malate-Aspartate Shuttle,Transcription/Translation,Urea Cycle	C00152/C00049	HMDB00168/HMDB00191	2.61988	0.861927	2.21415	1.95137	0.000104392	0.00222262
	Amino Acid	Ratio of Pyruvic acid/L-Alanine	Alanine Metabolism,Glucose-Alanine Cycle,Glycine and Serine Metabolism,Selenoamino Acid Metabolism,Transcription/Translation,Urea Cycle; Alanine Metabolism,Amino Sugar Metabolism,Ammonia Recycling,Citric Acid Cycle,Cysteine Metabolism,Gluconeogenesis,Glucose-Alanine Cycle,Glycine and Serine Metabolism,Glycolysis,Pyruvaldehyde Degradation,Pyruvate Metabolism,Transfer of Acetyl Groups into Mitochon…	C00022/C00041	HMDB00243/HMDB00161	0.162474	0.0913928	0.0736708	0.0615947	5.86238e-05	0.00201095
	Amino Acid	Ratio of L-Aspartic acid/N-Acetyl-L-aspartic acid	Ammonia Recycling,Arginine and Proline Metabolism,Aspartate Metabolism,Beta-Alanine Metabolism,Malate-Aspartate Shuttle,Transcription/Translation,Urea Cycle; Aspartate Metabolism	C00049/C01042	HMDB00191/HMDB00812	9.93945	7.82043	11.0822	20.7795	0.0319852	0.00194767
	Amino Acid	Ratio of L-Serine/Glycine	Alanine Metabolism,Ammonia Recycling,Bile Acid Biosynthesis,Carnitine Synthesis,Glutathione Metabolism,Glycine and Serine Metabolism,Methionine Metabolism,Porphyrin Metabolism; Ammonia Recycling,Glycine and Serine Metabolism,Homocysteine Degradation,Methionine Metabolism,Sphingolipid Metabolism	C00065/C00037	HMDB00187/HMDB00123	0.163081	0.0510582	0.104744	0.0422453	2.66845e-09	0.00168143
	Amino Acid	Ratio of Ketoleucine/L-Leucine	Transcription/Translation,Valine, Leucine and Isoleucine Degradation; Valine, Leucine and Isoleucine Degradation	C00233/C00123	HMDB00695/HMDB00687	2.1776	1.60948	1.94675	1.68244	8.44746e-05	0.00121995
	Carbohydrates	Ratio of D-Fructose/Sucrose	Galactose Metabolism,Starch and Sucrose Metabolism; Amino Sugar Metabolism,Fructose and Mannose Degradation,Galactose Metabolism,Starch and Sucrose Metabolism	C02336/C00089	HMDB00660/HMDB00258	3.6342	4.00577	3.30995	5.21436	0.0127047	0.00101909
	Amino Acid	L-Leucine	Transcription/Translation,Valine, Leucine and Isoleucine Degradation	C00123	HMDB00687	30992.4	17680.5	31010.9	15741.8	8.81394e-08	0.000969333
	Fatty Acids	Behenic acid	NA	C08281	HMDB00944	606.111	138.485	607.579	147.709	6.29668e-13	0.000832758
	Organic Acids	Ratio of Pyruvic acid/L-Lactic acid	Gluconeogenesis,Pyruvate Metabolism; Alanine Metabolism,Amino Sugar Metabolism,Ammonia Recycling,Citric Acid Cycle,Cysteine Metabolism,Gluconeogenesis,Glucose-Alanine Cycle,Glycine and Serine Metabolism,Glycolysis,Pyruvaldehyde Degradation,Pyruvate Metabolism,Transfer of Acetyl Groups into Mitochondria,Urea Cycle	C00022/C00186	HMDB00243/HMDB00190	0.0556471	0.0309826	0.0338903	0.0367316	0.000800166	0.000780422
	Amino Acid	Ratio of L-Glutamic acid/L-Glutamine	Alanine Metabolism,Amino Sugar Metabolism,Ammonia Recycling,Arginine and Proline Metabolism,Cysteine Metabolism,Folate Metabolism,Glucose-Alanine Cycle,Glutamate Metabolism,Glutathione Metabolism,Glycine and Serine Metabolism,Histidine Metabolism,Malate-Aspartate Shuttle,Transcription/Translation,Urea Cycle; Amino Sugar Metabolism,Ammonia Recycling,Glutamate Metabolism,Phenylacetate Metabolism,Pu…	C00025/C00064	HMDB00148/HMDB00641	0.0509133	0.0219881	0.0744579	0.0579222	2.56514e-05	0.000746391
	Amino Acid	Ratio of Citrulline/L-Arginine	Arginine and Proline Metabolism,Glycine and Serine Metabolism,Transcription/Translation,Urea Cycle; Arginine and Proline Metabolism,Aspartate Metabolism,Urea Cycle	C00327/C00062	HMDB00904/HMDB00517	0.0759155	0.0389994	0.101895	0.0692137	4.8519e-06	0.000731727
	Amino Acid	Ratio of Citrulline/Ornithine	Arginine and Proline Metabolism,Glycine and Serine Metabolism,Spermidine and Spermine Biosynthesis,Urea Cycle; Arginine and Proline Metabolism,Aspartate Metabolism,Urea Cycle	C00327/C00077	HMDB00904/HMDB00214	0.00226109	0.000680774	0.00775317	0.00353345	1.76451e-08	0.000603298
	Amino Acid	Ratio of L-Glutamic acid/Pyroglutamic acid	Alanine Metabolism,Amino Sugar Metabolism,Ammonia Recycling,Arginine and Proline Metabolism,Cysteine Metabolism,Folate Metabolism,Glucose-Alanine Cycle,Glutamate Metabolism,Glutathione Metabolism,Glycine and Serine Metabolism,Histidine Metabolism,Malate-Aspartate Shuttle,Transcription/Translation,Urea Cycle; Glutathione Metabolism	C00025/C01879	HMDB00148/HMDB00267	0.0568729	0.0238555	0.0700382	0.0395056	3.99852e-07	0.000488239
	Lipids	Ratio of Glycerol 3-phosphate/Glycerol	Glycerol Phosphate Shuttle,Glycerolipid Metabolism,Mitochondrial Electron Transport Chain,Phospholipid Biosynthesis; Galactose Metabolism,Glycerolipid Metabolism	C00093/C00116	HMDB00126/HMDB00131	0.0220224	0.0228541	0.0131615	0.00896674	5.03929e-06	0.000451444
	Indoles	Ratio of Tryptamine/L-Tryptophan	Tryptophan Metabolism; Transcription/Translation,Tryptophan Metabolism	C00398/C00078	HMDB00303/HMDB00929	0.023361	0.0151741	0.0344399	0.0420658	0.00219478	0.000417568
	Amino Acid	Ratio of Alpha-ketoisovaleric acid/L-Valine	Valine, Leucine and Isoleucine Degradation; Propanoate Metabolism,Transcription/Translation,Valine, Leucine and Isoleucine Degradation	C00141/C00183	HMDB00019/HMDB00883	0.00663326	0.00539678	0.0055413	0.00544678	0.000320066	0.000100443
	Amino Acid	Homocysteine	Betaine Metabolism,Catecholamine Biosynthesis,Glycine and Serine Metabolism,Homocysteine Degradation,Methionine Metabolism	NA	HMDB00742	946.167	701.839	946.421	641.403	4.71197e-06	6.66813e-05
	Amino Acid	Ratio of Oxoglutaric acid/L-Glutamic acid	Alanine Metabolism,Amino Sugar Metabolism,Ammonia Recycling,Arginine and Proline Metabolism,Cysteine Metabolism,Folate Metabolism,Glucose-Alanine Cycle,Glutamate Metabolism,Glutathione Metabolism,Glycine and Serine Metabolism,Histidine Metabolism,Malate-Aspartate Shuttle,Transcription/Translation,Urea Cycle; Alanine Metabolism,Ammonia Recycling,Carnitine Synthesis,Citric Acid Cycle,Gluconeogenesi…	C00026/C00025	HMDB00208/HMDB00148	0.157658	0.0478734	0.160132	0.154578	0.000267687	4.93714e-05
	Organic Acids	Ratio of Fumaric acid/Succinic acid	Arginine and Proline Metabolism,Aspartate Metabolism,Citric Acid Cycle,Mitochondrial Electron Transport Chain,Phenylalanine and Tyrosine Metabolism,Tyrosine Metabolism,Urea Cycle; Carnitine Synthesis,Citric Acid Cycle,Glutamate Metabolism,Mitochondrial Electron Transport Chain,Phytanic Acid Peroxisomal Oxidation	C00122/C00042	HMDB00134/HMDB00254	0.12462	0.0399668	0.126369	0.0842383	3.80933e-06	4.60555e-05
	Organic Acids	Ratio of Oxoglutaric acid/Isocitric acid	Citric Acid Cycle; Alanine Metabolism,Ammonia Recycling,Carnitine Synthesis,Citric Acid Cycle,Gluconeogenesis,Glucose-Alanine Cycle,Glutamate Metabolism,Glycine and Serine Metabolism,Malate-Aspartate Shuttle,Phytanic Acid Peroxisomal Oxidation,Urea Cycle	C00026/C00311	HMDB00208/HMDB00193	0.0196728	0.00677024	0.0196021	0.0120086	1.24726e-06	4.84328e-06
